# Supplementary material for: Gene expression analysis reveals diabetes-related gene signatures
Source: Hum Genomics. 2024 Feb 8;18:16. doi: 10.1186/s40246-024-00582-z (PMC10851551; doi:10.1186/s40246-024-00582-z)
Supplement: Supplementary file 1 — Additional file 1. List of genes for the differentially expressed genes (DEGs) for each study analysed (GSE164416, GSE25724, GSE76894, GSE20966, GSE86743, GSE124742). [file 40246_2024_582_MOESM1_ESM.xlsx]

## Sheet: Sheet1
Table S1 - Full table of identified differentially expressed genes for each study analyzed (GSE164416, GSE25724, GSE76894, GSE20966, GSE86743, GSE124742).
GSE25724	GSE20966	GSE76894	GSE114416	GSE86473	GSE124742
A4GALT	AACS	A1BG	ABCA8	A1CF	AAAS
A4GNT	AARSD1	A1BG-AS1	ABCC2	AACS	AAMDC
AAAS	ABAT	A1CF	ABTB1	AAED1	ABAT
AADAC	ABCA12	A4GALT	ABTB2	AAMDC	ABCA10
AAK1	ABCA13	AACS	ACADSB	AAMP	ABCA3
AAMDC	ABCA6	AAK1	ACKR1	AASDH	ABCA8
AARS	ABCA9	AARS	ACOXL-AS1	AASDHPPT	ABCB9
AASDHPPT	ABCC1	AARS2	ACRBP	ABAT	ABCC5
AATK	ABCC11	AARSD1	ACSL5	ABCA1	ABCF1
ABAT	ABCC12	AASDH	ACTG1P22	ABCA3	ABHD18
ABCA2	ABCC4	AASS	ACVR1B	ABCF2	ABI1
ABCA4	ABCC5	AATK	ADAM19	ABCG1	ABI2
ABCA6	ABCC8	ABAT	ADAM23	ABHD10	ABR
ABCA7	ABCF2	ABCA17P	ADAM28	ABHD17C	ABT1
ABCB1	ABHD10	ABCA2	ADAM33	ABHD3	ABTB1
ABCB11	ABHD12	ABCA3	ADAMTS17	ABI3BP	AC000089.3
ABCB4	ABHD14B	ABCA5	ADAMTS6	ABL2	AC004057.1
ABCB8	ABHD16B	ABCA9	ADAMTS9	ABR	AC004076.5
ABCB9	ABHD2	ABCB1	ADAMTS9-AS1	ABRACL	AC004813.1
ABCC10	ABHD3	ABCB10	ADAMTSL2	AC003102.1	AC004893.11
ABCC4	ABHD4	ABCB6	ADCYAP1	AC004702.2	AC004951.6
ABCC8	ABHD5	ABCB8	ADGRA2	AC004840.9	AC005592.2
ABCC9	ABHD8	ABCB9	ADGRB3	AC005003.1	AC006369.2
ABCD1	ABI1	ABCC1	ADGRE2	AC022007.5	AC006548.28
ABCD3	ABTB1	ABCC4	ADGRF5P1	AC023590.1	AC007969.5
ABCD4	ACACB	ABCC6	ADPRS	AC040977.1	AC008065.1
ABCE1	ACAD10	ABCC6P1	AEBP1	AC090186.1	AC009403.2
ABCF1	ACAD9	ABCC6P2	AGT	AC093802.1	AC009495.2
ABCF2	ACADL	ABCC8	AHNAK	AC119673.1	AC009501.4
ABCG1	ACADSB	ABCD3	AHNAK2	AC120194.1	AC010492.2
ABCG5	ACAP2	ABCE1	AIF1	ACAA2	AC010980.2
ABHD10	ACAP3	ABCF3	AIFM3	ACACA	AC012005.1
ABHD11	ACBD5	ABCG1	AIM2	ACACB	AC013470.6
ABHD3	ACER2	ABHD10	AIMP1P1	ACADSB	AC016747.3
ABHD4	ACHE	ABHD14A	AK4	ACAP2	AC022210.2
ABHD5	ACKR2	ABHD15	AK5	ACAT2	AC026271.5
ABHD8	ACKR3	ABHD16A	AKAIN1	ACD	AC068522.4
ABI1	ACKR4	ABHD2	AKNA	ACER3	AC073072.7
ABI2	ACLY	ABHD5	ALDOB	ACLY	AC074389.5
ABL2	ACOT1	ABI1	ALPK1	ACO2	AC079250.1
ABLIM3	ACOT11	ABI2	ALPK2	ACOT11	AC079922.2
ABO	ACOT2	ABL1	ALPL	ACOT9	AC090602.2
ACAA2	ACOX1	ABL2	ANG	ACOX1	AC092155.1
ACACB	ACOXL	ABLIM2	ANGPT2	ACSF3	AC093838.4
ACAD10	ACP2	ABLIM3	ANGPTL2	ACTB	AC097523.1
ACAD8	ACRC	ABR	ANGPTL4	ACTG1	AC113189.5
ACADM	ACRV1	ABRACL	ANGPTL7	ACTN1	AC113404.1
ACADS	ACSL1	ABTB2	ANKRD18A	ACTR1A	AC130469.2
ACAN	ACSL5	ACAA2	ANKRD18EP	ACTR2	AC142472.6
ACAP1	ACSM1	ACACA	ANKRD29	ACTR3	AC144530.1
ACAP2	ACSS3	ACACB	ANKRD34C	ACTR3B	ACBD5
ACAT1	ACTB	ACAD11	ANKRD49P1	ACTR3C	ACE
ACBD3	ACTBP9	ACADL	ANKS1B	ACVR1	ACOT1
ACBD4	ACTG1	ACADSB	ANO9	ADAM10	ACSL4
ACE	ACTG1P17	ACADVL	ANTXR2	ADAT1	ACSS1
ACE2	ACTG2	ACAP3	ANXA1	ADCY2	ACTG1
ACHE	ACTL7A	ACAT1	AOC3	ADD3	ACTL6B
ACKR2	ACTL7B	ACER2	AOX3P	ADI1	ACTN1
ACLY	ACTN1	ACER3	AP1AR	ADNP2	ACTR1B
ACO2	ACTN3	ACKR3	APCDD1	ADPGK	ACTR3
ACOT1	ACTR2	ACLY	APLN	ADSL	ACTR8
ACOT11	ACTR3B	ACMSD	APLNR	ADSSL1	ACVR1C
ACOT13	ACTR3C	ACO1	APOC1	AEBP2	ACVR2A
ACOT2	ACVR1B	ACO2	APOC3	AFG3L2	ACVR2B
ACOT7	ACVR2B-AS1	ACOT13	APOD	AFTPH	ADAM15
ACOT9	ADAD1	ACOT4	APOL3	AGA	ADAMTS1
ACOX1	ADAD2	ACP2	AQP1	AGAP10	ADAMTS5
ACP1	ADAM11	ACP6	AQP3	AGFG1	ADAMTSL2
ACPP	ADAM12	ACPP	ARG2	AGL	ADARB2
ACR	ADAM22	ACRBP	ARHGAP22	AGO4	ADCK1
ACRV1	ADAM28	ACRC	ARHGAP23	AGPAT3	ADCY6
ACSBG1	ADAM29	ACSL1	ARHGAP29	AGTPBP1	ADCY9
ACSBG2	ADAM30	ACSL3	ARHGEF1	AHSA1	ADD3
ACSF2	ADAM6	ACSL4	ARHGEF6	AHSA2	ADGRG1
ACSL1	ADAM9	ACSM3	ARL4C	AIG1	ADGRG2
ACSL3	ADAMTS12	ACSS1	ARMT1	AIMP1	ADGRG5
ACSL6	ADAMTS13	ACSS3	ARRB1	AIP	AF131217.1
ACSM2A	ADAMTS19	ACTB	ASAP2	AK1	AF186192.5
ACSM2B	ADAMTS2	ACTBP9	ASB9	AK7	AF213884.1
ACTA1	ADAMTS4	ACTC1	ASCL2	AKAP10	AFF3
ACTB	ADAMTS7	ACTG1	ASIC1	AKAP13	AGFG2
ACTG1	ADAMTSL1	ACTL6A	ASIC3	AKAP6	AGO1
ACTL6A	ADARB1	ACTL6B	ASPN	AKAP9	AGO4
ACTL8	ADAT1	ACTN1	ATCAY	AKR1B15	AGPAT2
ACTN2	ADAT3	ACTR10	ATG16L2	AKTIP	AGPAT3
ACTN3	ADCK1	ACTR2	ATP8A2	AL357673.1	AGPAT5
ACTN4	ADCK2	ACTR3	AURKC	AL590822.1	AGPS
ACTR10	ADCY2	ACTR3B	B3GALT1	ALDH16A1	AGT
ACTR1A	ADCY5	ACTRT3	BACE2	ALDH1L2	AHDC1
ACTR2	ADCY6	ACVR1C	BANF1P1	ALDOA	AIFM1
ACTR3	ADCYAP1	ACVR2B	BASP1	ALDOC	AKAIN1
ACTR3B	ADD2	ACY1	BCAM	ALG11	AKAP10
ACTR6	ADGRB1	ACYP2	BCL2	ALG3	AKAP13
ACVR1	ADGRB3	ADAM10	BDH1	ALG9	AKT1S1
ACVR1B	ADGRD2	ADAM12	BGN	ALKBH5	AKT3
ACVR2B	ADGRE2	ADAM17	BIRC3	ALMS1	ALDH2
ACVRL1	ADGRE3	ADAM9	BLK	ALPK3	ALDH6A1
ACYP1	ADGRF5	ADAMTS1	BMPR1B	ALS2	ALDH9A1
ACYP2	ADGRG5	ADAMTS17	BNC1	AMER3	ALG12
ADAM10	ADGRL2	ADAMTS2	BOC	ANAPC1	ALG14
ADAM11	ADGRL3	ADAMTS5	BRCA2	ANAPC4	ALKBH2
ADAM12	ADH4	ADAMTS9	BRINP1	ANGEL2	ALKBH6
ADAM15	ADK	ADAMTS9-AS1	BST1	ANKHD1	ALKBH7
ADAM19	ADNP2	ADAMTSL2	BST2	ANKRD12	ALOX12P2
ADAM20	ADORA2A	ADCK2	BTBD17	ANKRD27	ALS2
ADAM22	ADPRH	ADCY1	BUB1B	ANKRD39	ALS2CR11
ADAM23	ADPRHL1	ADCY5	C11ORF87	ANKRD40	AMDHD2
ADAM28	ADPRM	ADCYAP1	C11ORF96	ANKRD65	AMY2B
ADAM29	ADRA2A	ADD1	C15ORF54	ANKZF1	ANAPC1
ADAM30	ADRB1	ADD2	C15ORF56	ANO10	ANAPC13
ADAM3A	ADTRP	ADD3	C16ORF71	ANP32A	ANG
ADAM5	AE01	ADGRA3	C1ORF162	ANXA5	ANGPTL2
ADAM8	AFAP1-AS1	ADGRG6	C1ORF21	ANXA7	ANK2
ADAMTS12	AFF3	ADGRL1	C1QA	AP000350.4	ANKEF1
ADAMTS2	AFF4	ADGRV1	C1QB	AP000476.1	ANKFY1
ADAMTS7	AGA	ADIPOR1	C1QC	AP1AR	ANKRD10-IT1
ADAMTS8	AGAP1	ADK	C1R	AP1S3	ANKRD13D
ADAMTSL4	AGAP11	ADNP	C1S	AP2A1	ANKRD20A1
ADAP1	AGAP4	ADNP2	C2	AP2A2	ANKRD20A17P
ADAP2	AGAP5	ADO	C2ORF88	AP2B1	ANKRD28
ADARB1	AGAP9	ADORA2B	C2ORF91	AP2M1	ANKRD34B
ADCY1	AGER	ADPGK	C3	AP3B2	ANKRD44
ADCY10	AGO4	ADRA2A	C3ORF70	AP3M1	ANKRD55
ADCY2	AGPAT2	ADSS	C4ORF48	AP3S2	ANKS1B
ADCY3	AGTR1	ADSSL1	CA3	AP4B1	ANO10
ADCY6	AHCYL1	AES	CABLES1	APOL4	ANP32A
ADCY8	AHSA2	AFAP1	CABYR	APOPT1	ANTXR1
ADCY9	AIF1	AFAP1L2	CACNA1C-IT3	APP	ANXA2
ADCYAP1	AIM1	AFDN	CACNA2D1-AS1	APPL1	ANXA6
ADD1	AJAP1	AFF1	CACNB1	APPL2	AOX1
ADD2	AJUBA	AGA	CACNB3	AQR	AP1M2
ADD3-AS1	AK1	AGAP1	CALB2	ARF3	AP3B1
ADGRA2	AKAP1	AGAP3	CALHM2	ARF4	AP4E1
ADGRB1	AKAP11	AGBL3	CALY	ARF6	AP5S1
ADGRD2	AKAP12	AGFG1	CAMTA1-AS1	ARFGEF1	APBB1
ADGRE1	AKAP3	AGMAT	CAPN13	ARFIP1	APCDD1L
ADGRF1	AKAP7	AGO1	CAPS	ARG2	APOL2
ADGRF5	AKAP9	AGO2	CARD16	ARHGAP12	APOL6
ADGRG1	AKIP1	AGO3	CARM1P1	ARHGAP18	APOOL
ADGRG2	AKIRIN2-AS1	AGO4	CASC19	ARHGAP29	APRT
ADGRG3	AKNA	AGPAT1	CASKIN2	ARHGEF10L	AQP11
ADGRL1	AKR1C1	AGPS	CASP8	ARHGEF9	AQP12A
ADGRL2	AKR1C2	AGRN	CAV1	ARID1B	AQP3
ADGRL3	AKR1C3	AGTPBP1	CAVIN1	ARID2	AQP4-AS1
ADH1A	AKT3	AGTRAP	CBLC	ARID4A	AQP9
ADH1B	AKTIP	AHCYL2	CCDC136	ARIH1	ARAP1
ADH5	ALAD	AHDC1	CCDC153	ARL17A	ARFIP1
ADH6	ALAS1	AHI1	CCDC162P	ARL2	ARHGAP5-AS1
ADH7	ALAS2	AHNAK	CCDC188	ARL4A	ARHGEF10L
ADIPOR1	ALDH18A1	AHNAK2	CCDC80	ARMC9	ARHGEF3
ADIPOR2	ALDH1A3	AHR	CCL21	ARMCX1	ARHGEF9
ADIRF	ALDH3B1	AHRR	CCL4	ARNT2	ARL1
ADK	ALDOA	AHSA1	CCNL2P1	ARPC1B	ARL13B
ADNP	ALDOB	AIDA	CCR1	ARPC3	ARL4C
ADNP2	ALG10B	AIF1L	CD109	ARPC4	ARL5B
ADO	ALG13	AIFM1	CD163L1	ARRDC3	ARMC10P1
ADORA1	ALK	AIG1	CD248	ARSB	ARMCX4
ADORA3	ALKBH3	AIP	CD300A	ARSG	ARPC4
ADRA1A	ALKBH8	AJUBA	CD37	ARSK	ARPIN
ADRA1D	ALLC	AK1	CD3D	AS3MT	ARRB1
ADRA2B	ALMS1P1	AK2	CD3E	ASNA1	ARRDC1
ADRA2C	ALOX5	AK5	CD52	ASPH	ARRDC3
ADRB1	ALOXE3	AK7	CD53	ATF6B	ASAP1
ADRB3	ALPK1	AKAIN1	CD58	ATF7	ASB1
ADSL	ALS2CL	AKAP12	CD74	ATF7IP	ASB13
ADSS	ALYREF	AKAP13	CD84	ATF7IP2	ASH2L
AEBP1	AMBP	AKAP9	CDH11	ATG10	ASPH
AFDN	AMELY	AKNA	CDH5	ATG14	ASPSCR1
AFDN-AS1	AMFR	AKR1C1	CDK8	ATG5	ASTE1
AFF1	AMIGO3	AKR7A2	CDKN1A	ATG7	ATAD3B
AFF2	AMOTL1	AKR7A3	CDKN1C	ATIC	ATG10
AFF3	AMPD3	AKT1	CDRT4	ATL3	ATG16L1
AFP	AMY1A	AKT1S1	CELSR1	ATP10D	ATG4D
AGA	AMY1B	AKT3	CENATAC-DT	ATP13A3	ATG9B
AGAP1	AMY1C	AKTIP	CERCAM	ATP1A1	ATMIN
AGAP2	AMY2A	ALAS1	CERS1	ATP2A2	ATP13A1
AGER	ANAPC10	ALCAM	CFAP54	ATP5A1	ATP13A2
AGFG1	ANGPTL2	ALDH1A1	CFD	ATP5B	ATP1B1
AGFG2	ANGPTL3	ALDH1L1	CFH	ATP5C1	ATP1B3
AGK	ANGPTL4	ALDH1L2	CGN	ATP5S	ATP2A3
AGMAT	ANGPTL7	ALDH9A1	CH25H	ATP5SL	ATP2B4
AGPAT4	ANHX	ALDOA	CHAD	ATP6AP1	ATP5A1P2
AGPAT5	ANK3	ALDOB	CHD5	ATP6V0A2	ATP5JP1
AGRN	ANKDD1A	ALDOC	CHL1	ATP6V0D1	ATP5L2
AGRP	ANKEF1	ALG10	CHN1	ATP6V1A	ATP6V0B
AGTPBP1	ANKIB1	ALG10B	CHRDL1	ATP6V1B2	ATP6V1E1
AGTR1	ANKLE2	ALG13	CHRDL2	ATP6V1E1	ATP6V1G1
AGTR2	ANKMY1	ALG3	CHRNA3	ATP8A1	ATP8B2
AHCY	ANKRD11	ALG6	CHRNA5	ATP8B2	ATXN1
AHCYL1	ANKRD16	ALG9	CIT	ATP9A	ATXN3
AHCYL2	ANKRD19P	ALK	CITED4	ATP9B	AXIN1
AHSA1	ANKRD2	ALKBH1	CLCNKA	ATR	AXL
AHSG	ANKRD23	ALKBH3	CLEC2B	ATXN10	AZI2
AHSP	ANKRD26	ALKBH5	CLEC2D	AVIL	B2M
AIDA	ANKRD29	ALOX5	CLSPN	B2M	B3GALNT2
AIF1	ANKRD30BL	ALOX5AP	CLTRN	B4GALT1	B3GNT7
AIFM1	ANKRD30BP2	ALPK3	CMA1	BAG3	B4GALNT3
AIM2	ANKRD36BP2	AMACR	CMTM3	BAIAP2-AS1	BAALC
AIMP1	ANKRD40	AMER1	COL11A1	BAZ2B	BACE2
AIMP2	ANKRD50	AMER3	COL14A1	BBS2	BAG3
AIPL1	ANKRD53	AMFR	COL15A1	BBS7	BAHCC1
AJAP1	ANKRD54	AMIGO2	COL16A1	BCCIP	BAIAP2-AS1
AK1	ANKRD6	AMIGO3	COL18A1	BCKDHB	BAIAP3
AK2	ANKRD60	AMMECR1	COL1A1	BCL2L1	BAK1
AK4	ANKS1B	AMMECR1L	COL1A2	BCL2L13	BANF1P3
AK6	ANO1	AMN1	COL27A1	BECN1	BANK1
AKAP1	ANO10	AMOTL1	COL28A1	BET1	BBS9
AKAP10	ANP32A	AMOTL2	COL2A1	BEX1	BCAM
AKAP11	ANP32B	AMPD2	COL3A1	BID	BCAS2
AKAP13	ANPEP	AMPD3	COL4A2	BIN3	BCAS3
AKAP2	ANTXR2	AMPH	COL4A5	BIRC5	BCAS4
AKAP4	ANXA4	AMT	COL5A1	BIRC6	BCKDK
AKAP5	ANXA5	AMZ2	COL5A2	BLOC1S6	BCL2L11
AKAP7	ANXA9	AMZ2P1	COL6A1	BLZF1	BCL3
AKAP8L	AOAH	ANAPC13	COL6A2	BMP5	BCL6
AKAP9	AOX1	ANAPC16	COL6A3	BMPR2	BCLAF1P2
AKR1B1	AP2A2	ANAPC4	COL8A2	BNIP3	BCYRN1
AKR1C1	AP5S1	ANAPC5	COL9A2	BNIPL	BEX1
AKR7A2	APBB1IP	ANAPC7	COX7A2P1	BOD1L1	BEX5
AKT2	APBB2	ANGPTL2	CPXM1	BOLA2B	BHLHE40
AKT3	APC	ANKH	CRHBP	BPHL	BICDL1
AKTIP	APC2	ANKLE2	CRISPLD1	BPNT1	BIN1
ALAS1	APCDD1L-AS1	ANKMY2	CRISPLD2	BPTF	BLOC1S2
ALCAM	APEH	ANKRD10	CSF1	BRD1	BLVRB
ALDH18A1	APH1A	ANKRD12	CSF1R	BRD2	BNIP3
ALDH1A1	APH1B	ANKRD13C	CSF3R	BRD4	BNIP3L
ALDH1A2	APOBEC1	ANKRD13D	CSK	BRE	BOLA2B
ALDH1L1	APOBEC2	ANKRD22	CST2	BRWD1	BOP1
ALDH3A1	APOBEC3C	ANKRD23	CST7	BSCL2	BORCS5
ALDH3B1	APOE	ANKRD26	CTH	BSDC1	bP-21201H5.1
ALDH3B2	APOL2	ANKRD27	CTSG	BSN	BPNT1
ALDH4A1	APOL6	ANKRD28	CTSV	BTBD10	BRAP
ALDH5A1	APOLD1	ANKRD34C	CX3CR1	BTBD7	BRAT1
ALDH6A1	APP	ANKRD36	CXCL12	BTBD9	BRD7P2
ALDH9A1	APPBP2	ANKRD36B	CYBA	BTF3	BRF1
ALDOAP2	APPL2	ANKRD36BP2	CYBB	BUD31	BRSK1
ALG11	AQP1	ANKRD36C	CYGB	BVES	BSG
ALG12	AQP2	ANKRD39	CYP1B1	BZW1	BSPRY
ALG13	AQP4	ANKRD40	CYP4F12	C10orf10	BTBD6
ALG5	AR	ANKRD50	CYS1	C10ORF68	BTBD9
ALG6	ARAP1	ANKRD54	CYSLTR1	C11orf1	BTG1
ALG9	ARF1	ANKRD65	CYSRT1	C11orf31	BTG2
ALKBH1	ARF4	ANKRD9	CYTH4	C11orf48	BTN2A1
ALLC	ARF6	ANKS6	CYTL1	C11orf49	BUD13
ALMS1	ARFGAP1	ANO5	DAAM2	C11orf57	C11orf1
ALOX12	ARFGEF1	ANO6	DBH-AS1	C11orf74	C11orf58
ALOX12B	ARFGEF3	ANO8	DDX50P1	C11orf80	C12orf45
ALOX12P2	ARFIP1	ANP32B	DIO2	C12orf75	C12orf60
ALOX15	ARFRP1	ANP32E	DIO3OS	C14orf132	C14orf166
ALOX15B	ARG1	ANTXR2	DIP2C-AS1	C15orf57	C14orf28
ALOX5	ARG2	ANXA6	DISP2	C16orf45	C15orf48
ALOXE3	ARGLU1	AOC4P	DLGAP1-AS1	C16orf62	C16orf91
ALPI	ARHGAP1	AP1B1	DLSTP1	C16orf72	C17orf105
ALPK1	ARHGAP11A	AP1G2	DMD	C16orf87	C18orf25
ALPL	ARHGAP23	AP1S2	DNAI3	C17orf105	C19orf24
ALPP	ARHGAP24	AP3B1	DNM3	C17orf49	C19orf43
ALPPL2	ARHGAP26	AP3B2	DOC2B	C18orf25	C19orf47
ALS2CL	ARHGAP26-AS1	AP3S1	DOCK2	C19orf54	C1D
ALX1	ARHGAP28	AP4E1	DOCK8	C19orf55	C1DP1
ALX3	ARHGAP29	AP4M1	DPP7	C19orf66	C1orf127
ALX4	ARHGAP32	AP4S1	DPYD	C19orf82	C1orf174
AMACR	ARHGDIA	AP5M1	DPYSL3	C1orf106	C1orf198
AMBN	ARHGEF12	APAF1	DSCAM	C1orf173	C1orf210
AMBP	ARHGEF15	APBA1	DTX1	C1orf222	C1QL1
AMBRA1	ARHGEF26	APBA2	DUXB	C1orf35	C1RL
AMH	ARHGEF37	APBB1	ECM1	C1orf43	C2
AMHR2	ARHGEF4	APBB2	EDA2R	C1orf63	C20orf194
AMN	ARHGEF40	APBB3	EDARADD	C1orf74	C20orf96
AMOT	ARHGEF7	APC	EDN1	C1orf86	C21orf2
AMOTL2	ARHGEF9	APCDD1L	EEF1A1P3	C1QBP	C21orf33
AMPD1	ARID1A	APCDD1L-AS1	EEF1DP7	C21orf119	C2CD4A
AMPD3	ARID1B	APCS	EFEMP2	C22orf43	C2CD4B
AMZ2	ARIH2OS	APEH	EFNB3	C2CD4A	C2CD5
ANAPC10	ARL17A	APEX1	EHD2	C2orf68	C2orf49
ANAPC13	ARL6IP1	APH1A	EHF	C3	C2orf76
ANAPC2	ARL6IP6	APITD1	EIF5A2	C3orf33	C2orf78
ANAPC5	ARMC7	APITD1-CORT	ELFN1	C3orf58	C3orf38
ANGEL2	ARMT1	APLF	ELK3	C4orf21	C3orf80
ANGPT1	ARPC5L	APLN	EMID1	C5AR2	C4orf32
ANGPT4	ARPP19	APLP1	ENC1	C5orf22	C4orf33
ANGPTL2	ARSA	APLP2	ENG	C5orf24	C5orf15
ANGPTL3	ART5	APMAP	ENPP3	C6orf1	C6orf48
ANGPTL4	ARVCF	APOBEC2	ENSG00000050166	C6orf120	C6orf52
ANGPTL7	ARX	APOBEC3F	ENSG00000213058	C6orf203	C7orf26
ANGPTL8	ASAH1	APOO	ENSG00000217232	C6orf211	C8orf44-SGK3
ANK1	ASAH2B	APPBP2	ENSG00000223814	C6orf57	C8orf88
ANK2	ASB17	APPL1	ENSG00000224388	C6orf62	C9orf135
ANK3	ASB4	APTX	ENSG00000224417	C7orf55	C9orf16
ANKFY1	ASB6	AQP1	ENSG00000224432	C7orf73	C9orf172
ANKHD1	ASB9	AQP3	ENSG00000224594	C8orf33	C9orf3
ANKHD1-EIF4EBP3	ASCC1	AR	ENSG00000224738	C8orf44	C9orf64
ANKLE2	ASCL2	ARAP1	ENSG00000225885	C8orf59	C9orf85
ANKMY2	ASH1L	ARAP2	ENSG00000225914	C9orf16	CA11
ANKRA2	ASH1L-AS1	AREL1	ENSG00000226250	C9orf38	CA5B
ANKRD1	ASIC2	ARF6	ENSG00000227681	C9orf78	CA8
ANKRD10-IT1	ASMTL-AS1	ARFGAP1	ENSG00000228033	C9orf85	CAAP1
ANKRD12	ASPH	ARFGAP3	ENSG00000228488	C9orf9	CACFD1
ANKRD17	ASPHD2	ARFGEF2	ENSG00000229278	CACFD1	CACNA2D2
ANKRD2	ASPSCR1	ARFGEF3	ENSG00000230118	CACNA1D	CACNG5
ANKRD26	ASS1	ARFIP2	ENSG00000231253	CACNA1H	CACYBP
ANKRD27	ATAD3A	ARG2	ENSG00000232344	CACUL1	CALD1
ANKRD34C	ATAD3B	ARGLU1	ENSG00000232604	CACYBP	CALM2P2
ANKRD46	ATAD3C	ARHGAP12	ENSG00000232626	CALM2	CALN1
ANKRD49	ATF1	ARHGAP18	ENSG00000232808	CALR	CALU
ANKRD53	ATF5	ARHGAP19	ENSG00000233877	CAMK2G	CALY
ANKRD55	ATF6B	ARHGAP21	ENSG00000235021	CAMKK1	CAMK1D
ANKRD6	ATG12	ARHGAP23	ENSG00000236174	CAMTA2	CAMSAP3
ANKS1A	ATG16L2	ARHGAP26	ENSG00000237251	CAP1	CAMTA2
ANKS1B	ATG4C	ARHGAP28	ENSG00000237360	CAPN2	CANT1
ANO2	ATG9A	ARHGAP29	ENSG00000237596	CAPRIN2	CAPN1
ANP32A	ATL2	ARHGAP30	ENSG00000238005	CAPS	CAPN15
ANP32A-IT1	ATN1	ARHGAP32	ENSG00000238280	CARD10	CAPS2
ANP32D	ATP11A	ARHGAP33	ENSG00000240751	CARD11	CARD19
ANP32E	ATP11B	ARHGAP39	ENSG00000241956	CARHSP1	CASC3
ANXA13	ATP13A2	ARHGAP42	ENSG00000242589	CASC3	CASKIN2
ANXA2	ATP1A1-AS1	ARHGAP44	ENSG00000242796	CASP6	CASP2
ANXA2P1	ATP1B3	ARHGAP5-AS1	ENSG00000245318	CASP7	CATSPER2P1
ANXA6	ATP2A1	ARHGAP6	ENSG00000245331	CATSPERG	CATSPERB
ANXA7	ATP2A2	ARHGAP8	ENSG00000246982	CBFA2T2	CATSPERD
ANXA9	ATP2A3	ARHGDIB	ENSG00000248246	CBR4	CBLB
AOAH	ATP2B2	ARHGEF1	ENSG00000248584	CBX5	CBR4
AOC1	ATP2B3	ARHGEF10	ENSG00000249690	CBX6	CBX7
AOC2	ATP2B4	ARHGEF12	ENSG00000249691	CC2D1B	CCDC115
AOC3	ATP2C2	ARHGEF18	ENSG00000249747	CCAR2	CCDC117
AOC4P	ATP5A1	ARHGEF2	ENSG00000249857	CCDC12	CCDC127
AP1AR	ATP5G2	ARHGEF26	ENSG00000250242	CCDC122	CCDC130
AP1G2	ATP6AP1L	ARHGEF40	ENSG00000250461	CCDC126	CCDC144CP
AP1S1	ATP6V1A	ARHGEF6	ENSG00000250569	CCDC132	CCDC149
AP2A2	ATP6V1D	ARHGEF9	ENSG00000250698	CCDC150	CCDC163
AP2M1	ATP7B	ARID1A	ENSG00000251096	CCDC159	CCDC191
AP3B1	ATP8A2	ARID1B	ENSG00000251172	CCDC24	CCDC22
AP3S1	ATP8B1	ARID2	ENSG00000251417	CCDC28B	CCDC25
AP4S1	ATP9A	ARID3A	ENSG00000251537	CCDC30	CCDC59
AP5M1	ATPAF1	ARID4A	ENSG00000253117	CCDC59	CCDC61
AP5Z1	ATRNL1	ARID4B	ENSG00000253551	CCDC67	CCDC77
APAF1	ATXN1	ARID5A	ENSG00000253883	CCDC79	CCDC85C
APBA1	ATXN2	ARIH1	ENSG00000253968	CCDC84	CCND2
APBA2	ATXN3	ARIH2	ENSG00000254315	CCDC88C	CCNG1
APBA3	ATXN7	ARIH2OS	ENSG00000254432	CCL5	CCNJ
APBB1IP	ATXN7L3	ARL17A	ENSG00000254777	CCM2	CCNK
APBB2	ATXN7L3B	ARL17B	ENSG00000254866	CCNI	CCSER1
APBB3	AUNIP	ARL4A	ENSG00000255082	CCS	CCT7
APC	AUTS2	ARL4C	ENSG00000255580	CCSAP	CD151
APC2	AVL9	ARL4D	ENSG00000255670	CCSER2	CD2AP
APEX1	AXIN2	ARL5A	ENSG00000255830	CCT2	CD47
APH1A	AZGP1	ARL5B	ENSG00000256005	CCT5	CD55
API5	AZI2	ARL6IP6	ENSG00000256057	CCT8	CD81
APIP	AZIN1	ARMC1	ENSG00000256085	CCZ1	CD99
APITD1	B3GALNT2	ARMC10	ENSG00000256541	CD276	CD99P1
APITD1-CORT	B3GALT1	ARMC9	ENSG00000256995	CD36	CDC37L1-AS1
APLNR	B3GALT5	ARMCX2	ENSG00000257458	CD3EAP	CDC42SE1
APLP2	B3GALT5-AS1	ARMCX4	ENSG00000258131	CD55	CDC42SE2
APMAP	B3GALT6	ARMCX5	ENSG00000258232	CD59	CDH1
APOA1	B4GALT6	ARMCX5-GPRASP2	ENSG00000258450	CD68	CDH23
APOA4	BAALC	ARMT1	ENSG00000258473	CD99L2	CDK17
APOB	BAAT	ARNT	ENSG00000258490	CDC42BPB	CDK20
APOBEC2	BACE2	ARNTL2	ENSG00000258582	CDC42SE1	CDK5R1
APOBEC3C	BAG3	ARPC4	ENSG00000258753	CDH12	CDK7
APOBEC3F	BAG5	ARPC4-TTLL3	ENSG00000259213	CDH18	CDKN1A
APOBEC3G	BAGE2	ARPC5	ENSG00000259276	CDH2	CDKN2AIPNL
APOBR	BAGE3	ARPIN	ENSG00000259351	CDH22	CEBPD
APOC1	BAGE4	ARPP19	ENSG00000259368	CDH6	CELF2
APOC2	BAIAP2L1	ARRDC3	ENSG00000259371	CDHR4	CELF3
APOC3	BAP1	ARSB	ENSG00000259393	CDIP1	CELSR2
APOC4	BARD1	ARV1	ENSG00000259595	CDK12	CENPB
APOC4-APOC2	BBIP1	ARVCF	ENSG00000259644	CDK5RAP2	CENPQ
APOD	BCAM	ASAH1	ENSG00000259712	CDK7	CENPS
APOE	BCAN	ASAH2B	ENSG00000259927	CDKN1A	CENPX
APOF	BCAS1	ASAP1	ENSG00000259930	CDV3	CEP350
APOH	BCAS4	ASAP2	ENSG00000260087	CEACAM1	CEP57L1
APOL1	BCAT1	ASAP3	ENSG00000260199	CEBPZ-AS1	CETN2
APOL2	BCDIN3D-AS1	ASB1	ENSG00000260745	CECR1	CFAP221
APOL3	BCL11B	ASB16	ENSG00000260879	CENPT	CFAP44
APOL5	BCL2L11	ASB4	ENSG00000260918	CEP68	CFC1
APOL6	BCL2L13	ASB7	ENSG00000261555	CEP76	CFC1B
APOLD1	BCL2L14	ASB9	ENSG00000261762	CEP78	CFL1P1
APOO	BCL2L15	ASCC2	ENSG00000263827	CEP95	CFL2
APOOL	BCL3	ASCL2	ENSG00000264126	CERCAM	CGGBP1
APP	BCL6	ASH1L-AS1	ENSG00000264809	CERK	CH17-340M24.3
APPBP2	BCL7A	ASNSD1	ENSG00000265180	CERS5	CH17-431G21.1
APPL2	BCLAF1	ASPH	ENSG00000265753	CES2	CH507-9B2.5
APTX	BCORL1	ASPHD1	ENSG00000267136	CETN3	CHAC1
AQP5	BCORP1	ASRGL1	ENSG00000267735	CFDP1	CHAMP1
AQP6	BDH1	ASXL1	ENSG00000267788	CFL1	CHCHD10
AQP9	BDP1	ASXL2	ENSG00000268027	CFL2	CHCHD2P2
AQR	BEAN1	ASXL3	ENSG00000269246	CGNL1	CHCHD2P6
AR	BEND2	ATAD2B	ENSG00000269694	CHCHD2	CHDH
ARAP3	BEND7	ATE1	ENSG00000269814	CHCHD7	CHEK1
ARCN1	BHLHA15	ATF6	ENSG00000270196	CHDH	CHGB
AREG	BHMT	ATF6B	ENSG00000270979	CHEK1	CHMP3
AREL1	BICC1	ATF7	ENSG00000271205	CHGA	CHMP7
ARF1	BICD1	ATF7IP2	ENSG00000271960	CHGB	CHN2
ARF3	BIN1	ATG10	ENSG00000272502	CHID1	CHP1
ARF4	BIN3-IT1	ATG101	ENSG00000272569	CHMP1B	CHPF2
ARF5	BIRC3	ATG12	ENSG00000272574	CHMP4A	CHRM3
ARFGAP1	BIVM	ATG14	ENSG00000273326	CHP1	CHRNA3
ARFGAP3	BLZF1	ATG16L1	ENSG00000273425	CHPF	CHRNA5
ARFGEF1	BMP1	ATG2A	ENSG00000273973	CHRNB1	CHST12
ARFGEF2	BMP5	ATG2B	ENSG00000274565	CHURC1	CHST2
ARFIP1	BMP6	ATG4A	ENSG00000275414	CIB1	CHTF8
ARFRP1	BMS1P5	ATG4B	ENSG00000275477	CIPC	CHTOP
ARG2	BNC1	ATG4D	ENSG00000275957	CKLF	CIC
ARGLU1	BNIP1	ATG7	ENSG00000275964	CLASP1	CIDECP
ARHGAP1	BNIP3	ATL1	ENSG00000276121	CLDN12	CILP
ARHGAP12	BOC	ATL2	ENSG00000276250	CLDN4	CIPC
ARHGAP15	BOLA3-AS1	ATL3	ENSG00000276543	CLGN	CIRBP
ARHGAP22	BORCS6	ATOX1	ENSG00000277595	CLINT1	CITED2
ARHGAP25	BORCS8-MEF2B	ATP10B	ENSG00000277838	CLIP1	CITF22-92A6.1
ARHGAP26	BPIFA4P	ATP11A	ENSG00000277840	CLK4	CIZ1
ARHGAP29	BPTF	ATP11A-AS1	ENSG00000278933	CLN8	CKB
ARHGAP32	BRAF	ATP11B	ENSG00000278980	CLPP	CKMT1B
ARHGAP33	BRAT1	ATP11C	ENSG00000278984	CLTA	CKMT2-AS1
ARHGAP4	BRD4	ATP13A3	ENSG00000279117	CLU	CKS1B
ARHGAP44	BRD8	ATP1A1-AS1	ENSG00000279167	CMAS	CLCN6
ARHGAP45	BRF1	ATP1B2	ENSG00000279198	CMTM8	CLDN11
ARHGAP5	BRINP1	ATP1B3	ENSG00000279209	CNEP1R1	CLDN4
ARHGAP6	BRMS1	ATP23	ENSG00000279234	CNIH1	CLEC11A
ARHGEF1	BROX	ATP2A2	ENSG00000279356	CNN3	CLIC1
ARHGEF11	BRPF3	ATP2A3	ENSG00000279864	CNNM1	CLK4
ARHGEF12	BTBD1	ATP2B4	ENSG00000279888	CNOT10	CLNS1A
ARHGEF15	BTBD16	ATP2C1	ENSG00000279949	CNOT11	CLSTN1
ARHGEF17	BTBD7	ATP5A1	ENSG00000279954	CNOT4	CLU
ARHGEF2	BTBD9	ATP5B	ENSG00000280026	CNOT6L	CLUH
ARHGEF26	BTG2	ATP5C1	ENSG00000280119	CNP	CLYBL
ARHGEF28	BTG3	ATP5E	ENSG00000280169	CNPPD1	CMC1
ARHGEF38	BTN2A1	ATP5F1	ENSG00000283544	CNTD1	CMC2
ARHGEF4	BTN3A1	ATP5G1	ENSG00000283960	COA3	CMTM6
ARHGEF7	BTN3A2	ATP5G3	ENSG00000284653	COASY	CMTR1
ARHGEF9	C10orf90	ATP5H	ENSG00000284692	COBLL1	CMYA5
ARID1A	C10orf91	ATP5I	ENSG00000284735	COG1	CNBP
ARID4A	C11orf40	ATP5J	ENSG00000284976	COG2	CNDP2
ARID4B	C11orf45	ATP5J2-PTCD1	ENSG00000285103	COG4	CNIH2
ARID5A	C11orf49	ATP5L	ENSG00000285106	COG5	CNIH3
ARID5B	C11orf54	ATP5O	ENSG00000285280	COL27A1	CNPY2
ARIH1	C11orf58	ATP5S	ENTPD3	COL8A1	CNPY3
ARIH2	C11orf87	ATP6AP1	EPHB4	COMMD2	CNTN5
ARL2BP	C11orf95	ATP6AP2	ERC2	COMMD6	COA5
ARL4C	C12orf10	ATP6V0A1	ERICH5	COMMD9	COG6
ARL4D	C12orf29	ATP6V0A2	ESAM	COMT	COL27A1
ARL6IP1	C12orf56	ATP6V0B	ESR1	COPB1	COL4A3BP
ARL8B	C12orf65	ATP6V0C	ESRRB	COPB2	COL6A3
ARMC1	C12orf66	ATP6V0D1	EVA1A-AS	COPE	COMMD8
ARMC2-AS1	C12orf75	ATP6V0E2	F12	COPS7B	COMT
ARMC4	C12orf76	ATP6V0E2-AS1	FABP6	COPZ1	COPA
ARMC6	C14orf1	ATP6V1D	FAIM2	COQ10B	COPE
ARMC8	C14orf105	ATP6V1E1	FAM102B	COQ4	COPRS
ARMC9	C14orf39	ATP6V1E2	FAM111A	COQ5	COPS2
ARMCX1	C15orf41	ATP6V1H	FAM20A	COQ6	COQ2
ARMCX2	C15orf62	ATP8A1	FAM71C	COQ7	COQ4
ARMCX4	C15orf65	ATP8B1	FAM81A	CORO1C	COQ9
ARMCX5	C16orf46	ATP9A	FAS	CORO2A	CORO7
ARMCX6	C16orf52	ATPAF2	FBLN1	COTL1	COX14
ARMT1	C16orf62	ATPIF1	FCER1G	COX11	COX6CP1
ARNT	C16orf71	ATRAID	FCGR2C	COX19	COX7A1
ARPC1A	C16orf72	ATRIP	FERMT3	COX4I1	COX7A2P2
ARPC2	C16orf78	ATRNL1	FES	COX6A1	COX7B
ARPC3	C16orf91	ATRX	FEV	COX7A2L	COX7CP1
ARPC4	C17orf49	ATXN1	FFAR4	CPD	CPAMD8
ARPC4-TTLL3	C17orf51	ATXN10	FGF12-AS1	CPE	CPE
ARPC5	C17orf53	ATXN1L	FGF7	CPEB1	CPQ
ARPIN	C17orf62	ATXN3	FILIP1L	CPNE3	CPSF4
ARPP19	C17orf82	ATXN7	FKBP10	CPQ	CPT1C
ARPP21	C17orf89	AURKAPS1	FLJ46284	CPSF2	CRACR2B
ARR3	C17orf98	AUTS2	FLNA	CPSF3	CREG1
ARRB1	C18orf25	AVEN	FMN1	CPT1C	CRIP1
ARSA	C18orf8	AVL9	FMNL2	CREB3L2	CRIP2
ARSD	C19orf12	AZIN1	FMNL3	CREBBP	CRIPT
ARSF	C19orf33	B2M	FMO1	CREBL2	CRLF1
ART1	C19orf44	B3GALNT1	FMOD	CRIM1	CRLF3
ART4	C19orf45	B3GALT2	FN1	CRK	CROCC
ARTN	C19orf47	B3GALT4	FNDC11	CRNKL1	CROCCP2
ARVCF	C19orf54	B3GALT5-AS1	FNDC4	CRTAP	CRTC1
ASAH1	C19orf66	B3GNT2	FNDC9	CRYBA2	CSNK1D
ASAP1-IT1	C1D	B3GNT5	FOSL2	CRYZL1	CSRNP1
ASAP3	C1orf115	B3GNT7	FOXE1	CS	CSRNP2
ASB12	C1orf116	B3GNT9	FOXO4	CSGALNACT1	CSTB
ASCC1	C1orf167	B3GNTL1	FPR1	CSNK1E	CSTF1
ASCC2	C1orf198	B4GALT1	FRMD4A	CTB-25J19.9	CTA-941F9.10
ASCC3	C1orf220	B4GALT4	FRMPD3	CTC-228N24.3	CTB-131B5.5
ASCL1	C1orf228	B4GALT5	FTLP14	CTD-2199O4.1	CTC-260F20.3
ASCL3	C1orf53	B4GALT6	FUOM	CTD-2314B22.3	CTC-338M12.4
ASF1A	C1orf56	B4GAT1	FXYD2	CTD-2337J16.1	CTC-351M12.1
ASF1B	C1orf64	B9D1	FYB1	CTD-2368P22.1	CTC-429P9.3
ASGR1	C1QL1	BAALC	G3BP1	CTD-2545G14.7	CTC-512J14.5
ASGR2	C1QTNF1-AS1	BABAM1	G6PC2	CTD-2587H19.1	CTD-2013N17.1
ASH2L	C1QTNF4	BACE1	GABBR2	CTD-2619J13.19	CTD-2089N3.2
ASIC1	C1QTNF5	BACE2	GABRA1	CTDSP2	CTD-2126E3.4
ASIC2	C1R	BACH1	GABRA2	CTDSPL2	CTD-2262B20.1
ASIC4	C1RL	BACH2	GABRA3	CTNNB1	CTD-2270N23.1
ASMT	C2	BAG1	GAD1	CTSC	CTD-2290C23.1
ASNA1	C20orf166-AS1	BAG3	GADD45G	CTSS	CTD-2336O2.1
ASNS	C20orf203	BAG5	GALNT10	CTTN	CTD-2368P22.1
ASNSD1	C21orf59	BAIAP2	GALNTL6	CUTA	CTD-2410N18.1
ASPH	C21orf62	BAIAP2-AS1	GCNT4	CUTC	CTD-2574D22.2
ASS1	C21orf62-AS1	BAIAP2L1	GFRA1	CXorf23	CTD-2619J13.14
ASTE1	C22orf15	BAIAP2L2	GGACT	CXorf38	CTD-3035D6.1
ASUN	C2CD4A	BAIAP3	GGT5	CXorf57	CTD-3184A7.4
ASXL2	C2CD4B	BARD1	GGTA1	CXXC4	CTDSPL
ATAD2B	C2orf49	BAZ1A	GJD2	CYB561D1	CTNNA2
ATAD3A	C2orf81	BAZ1B	GLB1L2	CYB5A	CTSB
ATAD3B	C2orf88	BBC3	GLI1	CYC1	CTSF
ATAD5	C3orf33	BBS4	GLIS3	CYFIP2	CTSL
ATAT1	C3orf35	BBS5	GLP1R	CYP20A1	CTTN
ATF1	C3orf62	BBS9	GLRA1	CYP2U1	CUBN
ATF2	C3orf70	BBX	GMDS	CYP3A5	CYFIP1
ATF5	C4BPA	BCAP29	GMIP	CYSTM1	CYP2R1
ATF6B	C4orf3	BCAS2	GNA15	DACH2	CYP2U1
ATF7	C4orf36	BCAS4	GNG7	DAPK2	CYP51A1
ATF7IP	C4orf47	BCAT1	GOLT1A	DBT	CYP51A1P2
ATG12	C4orf48	BCAT2	GOT1	DCAF11	CYSLTR1
ATG3	C5orf24	BCKDHB	GPM6A	DCAKD	CYTH1
ATG4B	C5orf46	BCL10	GPR132	DCK	CYTOR
ATG5	C5orf56	BCL11A	GPR153	DCLRE1C	DAB1
ATG9A	C5orf58	BCL2	GPR173	DCTN5	DAD1
ATMIN	C6	BCL2A1	GRAMD1A	DCTN6	DAPK3
ATN1	C6orf141	BCL2L1	GRAMD4	DCTPP1	DAPP1
ATOH1	C6orf52	BCL2L11	GREM2	DDB2	DAZAP1
ATP10A	C7orf26	BCL2L12	GRM3-AS1	DDHD2	DBN1
ATP10D	C7orf50	BCL2L14	GS1-279B7.1	DDX10	DCAKD
ATP11A	C7orf57	BCL2L15	GS1-594A7.3	DDX18	DCUN1D1
ATP12A	C8orf33	BCL2L2-PABPN1	GSDMD	DDX19A	DCUN1D3
ATP1A2	C8orf34	BCL3	GULP1	DDX19B	DCUN1D5
ATP1A3	C8orf58	BCL6	GYPB	DDX23	DDAH1
ATP1B1	C8orf88	BCL7A	GYPC	DDX27	DDC
ATP1B2	C9	BCO1	H1-10-AS1	DDX39B	DDHD2
ATP2A1	C9orf116	BCORL1	H2BU1	DDX3Y	DDIT3
ATP2A2	C9orf135	BCR	HADH	DDX46	DDR1
ATP2B1	C9orf3	BDH1	HAND2	DDX47	DDR2
ATP2B2	C9orf57	BEND3	HCG14	DDX5	DDX19B
ATP2B3	C9orf64	BEND6	HCLS1	DDX50	DDX41
ATP2B4	C9orf66	BEND7	HCN4	DDX55	DDX55
ATP2C1	C9orf72	BEST3	HDAC7	DDX58	DDX59
ATP4B	C9orf78	BEX1	HDC	DDX59	DDX60L
ATP5A1	CA1	BEX2	HEBP2P1	DEDD	DECR2
ATP5B	CA12	BEX3	HECW1	DEF8	DENND2D
ATP5C1	CA7	BEX4	HEMGN	DEK	DENND3
ATP5F1	CAAP1	BEX5	HES1	DENND4A	DENND6A
ATP5G1	CABLES1	BHLHB9	HES6	DENND4C	DGCR6L
ATP5G2	CACHD1	BHLHE40	HEXD	DENND6A	DGKB
ATP5G3	CACNA1A	BICC1	HHATL	DENR	DGKD
ATP5J	CACNA1B	BICD1	HIC1	DEPDC5	DHFR
ATP5J2	CACNA1D	BICD2	HIP1	DERL1	DHFR2
ATP5L	CACNA1I	BICDL1	HLA-A	DESI1	DHRS2
ATP5O	CACNA1S	BICDL2	HLA-B	DFFB	DHRS4
ATP5S	CACNA2D1	BIK	HLA-C	DGKB	DHX32
ATP6AP1	CACNG8	BIN1	HLA-DMA	DHDDS	DHX34
ATP6AP2	CACUL1	BIN2	HLA-DMB	DHRS4L2	DIAPH1
ATP6V0A1	CADM1	BIN3	HLA-DOA	DHRS7B	DIAPH2
ATP6V0A2	CADM2	BIRC2	HLA-DPA1	DHRSX	DIEXF
ATP6V0A4	CADM3-AS1	BIRC3	HLA-DPB1	DHTKD1	DIP2C
ATP6V0B	CADM4	BIVM	HLA-DQA2	DHX30	DIRAS1
ATP6V0C	CALCA	BLOC1S1	HLA-DQB2	DIAPH2	DISP2
ATP6V0D1	CALM1	BLOC1S5	HLA-DRA	DIP2B	DISP3
ATP6V0E1	CALM2	BMF	HLA-DRB1	DIXDC1	DKK2
ATP6V1A	CALML3	BMI1	HLA-F	DLK1	DKK3
ATP6V1B2	CALML5	BMP2	HMCN1	DMTF1	DLGAP4
ATP6V1C1	CALN1	BMP2K	HMGB3P7	DMTN	DLST
ATP6V1D	CALR	BMP5	HMOX1	DMXL2	DNAH10
ATP6V1E1	CAMK1D	BMPR1A	HRH2	DNAH14	DNAH12
ATP6V1F	CAMK2B	BMPR1B	HS6ST2	DNAJA2	DNAH8
ATP6V1G1	CAMKMT	BMPR2	HSD17B13	DNAJA3	DNAJA1
ATP6V1G2-DDX39B	CANX	BNC2	HSD3B7	DNAJB1	DNAJA4
ATP6V1H	CAPG	BNIP2	HSH2D	DNAJB11	DNAJC12
ATP8A1	CAPN11	BNIP3	HSPA7	DNAJB12	DNAJC13
ATP8B1	CAPN2	BOC	HSPB7	DNAJB9	DNAJC17
ATP8B3	CAPN3	BOD1L1	HSPG2	DNAJC10	DNAJC22
ATP9A	CAPN6	BOLA1	HTRA1	DNAJC14	DNAJC25
ATP9B	CAPNS2	BOLA2	HTRA3	DNAJC27	DNAL4
ATR	CAPRIN1	BOLA3	IAPP	DNAJC6	DNER
ATRAID	CAPSL	BORA	IFI16	DNAL1	DOCK10
ATRN	CAPZA1	BORCS8	IFI44L	DNASE1	DOHH
ATRX	CAPZA2	BPIFC	IFI6	DNPEP	DPH2
ATXN10	CARD10	BRAF	IFITM1	DOCK6	DPH3
ATXN2L	CARD11	BRCC3	IFITM2	DOCK8	DPPA3
ATXN7	CARD14	BRD3	IFITM3	DPF2	DPPA3P2
ATXN7L1	CARD16	BRD4	IGFBP4	DPH1	DPY19L1
ATXN8OS	CARD18	BRD7	IGFBP6	DPH6	DPY19L3
AUH	CARMIL1	BRD8	IGFBP7	DPM2	DSCR3
AURKAPS1	CARS	BRE	IGHA2	DPP9	DSE
AVIL	CASC10	BRF2	IGKC	DRAXIN	DSG2
AVL9	CASC15	BRI3	IGKV3-15	DRG2	DTNB
AVP	CASC17	BRICD5	IGLC2	DSG2	DTX3L
AVPI1	CASC23	BROX	IGSF6	DSG3	DUBR
AVPR1A	CASK	BRPF3	IL13RA2	DST	DUOX2
AVPR1B	CASKIN1	BRSK2	IL16	DSTN	DUS4L
AVPR2	CASKIN2	BRWD1	IL18R1	DSTYK	DUSP1
AXL	CASP2	BRWD1-IT2	IL1B	DTD2	DUSP19
AZGP1P1	CASP4	BSCL2	IL3RA	DTNA	DUSP26
AZIN1	CASP8AP2	BSN	IL4R	DTWD2	DUSP5
AZU1	CASR	BTBD10	IL7R	DTX3L	DUSP7
B2M	CASZ1	BTBD11	ILDR1	DUSP3	DUX4L26
B3GALT5	CATR1	BTBD3	IMMTP1	DUSP4	DXO
B3GAT1	CATSPER2	BTBD6	INHBA	DUSP5	DYNC2H1
B3GAT3	CATSPER2P1	BTBD7	INHBA-AS1	DUSP7	DYNC2LI1
B3GNT3	CATSPERD	BTF3L4	INHBE	DYRK2	DYNLT3
B3GNT4	CAV2	BTG2	INMT	DZIP1	E2F4
B3GNTL1	CBARP	BTG3	INPP5D	DZIP3	ECD
B4GALNT1	CBFA2T2	BUB3	IRF1	EAF1	ECHDC3
B4GALT1	CBLC	C10orf88	IRF7	EBNA1BP2	ECI1
B4GALT2	CBR3	C11orf1	IRF8	EBP	EDC4
B4GALT3	CBR4	C11orf31	ISG15	EBPL	EDF1
B4GALT4	CBS	C11orf49	ISLR	ECH1	EDIL3
B4GALT5	CBX2	C11orf57	ITGA11	ECI2	EDRF1
B4GALT7	CBX4	C11orf58	ITGA2	ECT2	EEF1A1P38
B9D2	CBX6	C11orf84	ITGAX	EDARADD	EEF1A1P4
BAAT	CC2D1A	C12orf29	ITGB2	EED	EEF1AKMT1
BABAM1	CC2D2A	C12orf43	ITGB7	EEF1A1	EEF1B2P6
BACH1	CCAR1	C12orf45	ITIH5	EEF1A2	EEF2K
BAG1	CCDC102A	C12orf49	ITPKC	EEF1B2	EFCAB2
BAG2	CCDC115	C12orf57	ITPRIP	EEF1G	EFCAB5
BAG5	CCDC116	C12orf60	JAML	EEF2K	EFHC1
BAIAP2	CCDC125	C12orf65	JCHAIN	EFCAB13	EFHD2
BARX1	CCDC13	C12orf66	JPH4	EFHC1	EFL1
BARX2	CCDC14	C12orf73	KANK2	EFNB3	EFR3A
BATF	CCDC141	C12orf76	KBTBD4	EGR1	EFTUD2
BAZ1A	CCDC142	C14orf105	KBTBD8	EI24	EGFL7
BAZ1B	CCDC148	C14orf132	KCNAB1-AS1	EIF1	EGLN1
BAZ2A	CCDC152	C14orf169	KCNAB2	EIF1AX	EIF1B
BAZ2B	CCDC157	C14orf2	KCNB1	EIF2A	EIF1P3
BBC3	CCDC169	C14orf37	KCNE4	EIF2AK1	EIF2AK1
BBIP1	CCDC171	C14orf93	KCNH3	EIF2AK4	EIF2B4
BBOX1	CCDC177	C15orf41	KCNH8	EIF2S2	EIF3A
BBS4	CCDC24	C15orf48	KCNK5	EIF3E	EIF3M
BCAM	CCDC34	C15orf54	KCNN3	EIF3I	EIF4BP3
BCAN	CCDC42	C15orf59	KIAA0087	EIF3J-AS1	EIF4E2
BCAP29	CCDC53	C15orf61	KIF19	EIF3L	EIF5
BCAP31	CCDC57	C16orf45	KLHL33	EIF4A3	EIF5A
BCAS1	CCDC59	C16orf52	KLRK1	EIF4G1	ELF3
BCAS2	CCDC60	C16orf58	KNTC1	EIF4G2	ELL2
BCAT2	CCDC69	C16orf70	KRT8P30	EIF5A	ELMO3
BCKDHB	CCDC70	C16orf91	LAMA4	EIF6	ELOVL1
BCL11B	CCDC74A	C17orf100	LAMB2	ELF2	ELP4
BCL2	CCDC74B	C17orf80	LAMB4	ELF3	EMC3
BCL2L1	CCDC85B	C17orf96	LAMC3	ELMO1	EML3
BCL2L10	CCDC85C	C18orf21	LAPTM5	ELMOD3	EMSY
BCL2L13	CCDC92	C18orf8	LAT	ELMSAN1	ENAH
BCL2L14	CCDC96	C19orf12	LAT2	ELOVL6	ENAM
BCL2L2	CCDC97	C19orf18	LATS2	ELOVL7	ENDOD1
BCL3	CCIN	C19orf53	LAX1	ELP2	ENO1
BCL6	CCL13	C1GALT1	LCAT	ELP3	ENO2
BCL7A	CCL14	C1GALT1C1	LCP2	ELP6	ENPP6
BCLAF1	CCL15	C1orf106	LDB3	EML5	ENSG00000241781
BCOR	CCL21	C1orf116	LDHAL6A	ENO1	ENSG00000276967
BDH1	CCL5	C1orf127	LGALS1	ENO2	ENSG00000280974
BDKRB1	CCM2L	C1orf158	LGALS3	ENPP1	EPAS1
BDKRB2	CCNA1	C1orf198	LGALS9	ENPP4	EPB41
BECN1	CCNB1IP1	C1orf204	LHFPL2	ENTPD1	EPB41L2
BEGAIN	CCNB2	C1orf21	LINC00106	ENTPD3	EPB41L4A-AS1
BEST1	CCNB3	C1orf216	LINC00475	ENTPD4	ERAP1
BEST2	CCNE1	C1orf226	LINC00616	EPB41	ERF
BET1	CCNG2	C1orf27	LINC00622	EPB41L2	ERGIC1
BEX1	CCNJ	C1orf50	LINC00642	EPB41L4A	ERI1
BEX4	CCNO	C1orf53	LINC00958	EPB41L5	ERMP1
BFSP1	CCNT2	C1orf56	LINC01022	EPCAM	ERN1
BGLAP	CCR4	C1orf74	LINC01099	EPHX2	ERO1A
BGN	CCT4	C1QL1	LINC01116	EPN2	ERO1B
BHLHE40	CCT8L2	C1QTNF3-AMACR	LINC01141	EPPIN	ERP44
BHMT	CD19	C1QTNF5	LINC01238	EPS15	ETFDH
BICD1	CD209	C1RL	LINC01277	ERCC1	ETS2
BIK	CD22	C21orf2	LINC01359	ERGIC3	ETV1
BIN1	CD226	C21orf33	LINC01410	ERLIN1	ETV3
BIN2	CD244	C21orf58	LINC01612	ERLIN2	ETV5
BIN3-IT1	CD247	C22orf29	LINC01637	ERO1L	EVA1A
BIRC2	CD300LG	C22orf42	LINC01767	ERO1LB	EVA1B
BIRC5	CD4	C2CD2	LINC01814	ERP29	EVL
BIRC7	CD44	C2CD2L	LINC01915	ERRFI1	EXO5
BLCAP	CD48	C2CD3	LINC01933	ESD	EXOC6
BLK	CD52	C2CD4A	LINC01976	ESF1	EXOC6B
BLM	CD55	C2orf15	LINC02044	ESRRG	EXOG
BLMH	CD58	C2orf27A	LINC02388	ESYT1	EXTL3
BLOC1S1-RDH5	CD59	C2orf49	LINC02512	ESYT2	F8A3
BLOC1S5-TXNDC5	CD5L	C2orf70	LINC02542	ETF1	FAAH
BLVRA	CD79A	C2orf81	LINC02752	ETFB	FAAH2
BMI1	CD80	C3AR1	LINC02767	ETV1	FABP5
BMP1	CD8B	C3orf14	LMNA	ETV5	FABP5P1
BMP10	CD9	C3orf18	LMO4	EVI5	FABP5P3
BMP15	CDADC1	C3orf38	LMOD1	EWSR1	FABP5P7
BMP2	CDAN1	C3orf52	LMTK3	EXOC2	FALEC
BMP2K	CDC14B	C4BPA	LNCTAM34A	EXOC6	FAM107B
BMP3	CDC25B	C4orf19	LPAR4	EXOC7	FAM111B
BMP4	CDC27	C4orf46	LPCAT2	EXOSC10	FAM114A1
BMP5	CDC42BPG	C5orf22	LRCOL1	EXOSC2	FAM117A
BMP6	CDC42EP1	C5orf24	LRP1	EXOSC8	FAM133CP
BMP7	CDC42EP3	C5orf49	LRRC53	EXPH5	FAM135B
BMP8A	CDC42EP4	C5orf51	LRRC74A	EYA3	FAM149B1
BMP8B	CDC42EP5	C5orf63	LRRCC1	EZH1	FAM153B
BMPR1A	CDCA3	C5orf66	LRRN4CL	EZR	FAM155A
BMPR1B	CDH16	C6orf1	LRRTM2	F11	FAM159B
BMS1P20	CDH17	C6orf120	LRRTM3	F11R	FAM167A
BMS1P21	CDH19	C6orf132	LST1	FADS1	FAM175A
BMX	CDH26	C6orf136	LTBP1	FAM101B	FAM207A
BNC1	CDH4	C6orf203	LY6E	FAM115C	FAM20C
BNC2	CDK10	C6orf226	LY96	FAM118A	FAM212B
BNIP2	CDK13	C6orf62	MAB21L2	FAM120B	FAM214B
BNIP3	CDK14	C6orf89	MACC1	FAM126A	FAM221A
BOK	CDK2	C7orf25	MARCKSL1	FAM127A	FAM35A
BOP1	CDK2AP2	C7orf26	MCOLN3	FAM129C	FAM46A
BORCS6	CDK5RAP1	C7orf50	MDK	FAM131A	FAM49B
BORCS8	CDK5RAP2	C7orf55-LUC7L2	MEGF6	FAM134A	FAM60BP
BORCS8-MEF2B	CDK5RAP3	C8orf4	MELTF-AS1	FAM135A	FAM65A
BPESC1	CDK8	C8orf44	MEP1B	FAM13B	FAM71F1
BPGM	CDKAL1	C8orf44-SGK3	METRNL	FAM149A	FANCD2
BPHL	CDKL5	C8orf76	MEX3A	FAM153A	FAR1
BPI	CDKN1A	C8orf88	MFAP2	FAM153B	FAR2P2
BPIFA1	CDKN2A-AS1	C9orf135	MFAP3L	FAM153C	FARSB
BPNT1	CDKN2AIPNL	C9orf142	MFAP4	FAM160B1	FASTK
BPY2	CDR2L	C9orf152	MGP	FAM162A	FASTKD1
BRAF	CDRT15L2	C9orf16	MICAL1	FAM171B	FAT1
BRAP	CDRT15P2	C9orf24	MICALL2	FAM175A	FBN1
BRCA1	CDS1	C9orf3	MICOS10P3	FAM175B	FBXO10
BRD2	CDX2	C9orf64	MIOX	FAM184B	FBXO32
BRD4	CDX4	C9orf72	MIR137HG	FAM208B	FBXO33
BRD7	CEACAM1	CA11	MIR181A1HG	FAM210A	FBXO38
BRD7P3	CEBPD	CA12	MIR34AHG	FAM210B	FBXO44
BRD8	CECR5-AS1	CA5BP1	MISP3	FAM214A	FBXO45
BRE	CEL	CA8	MLIP	FAM217B	FBXO48
BRF1	CELA2A	CAB39	MLIP-AS1	FAM219B	FCF1P7
BRINP1	CELA3A	CAB39L	MLPH	FAM221A	FCHO2
BRINP2	CELA3B	CABIN1	MMP2	FAM227A	FDXACB1
BRIX1	CELF1	CABP7	MMP9	FAM229B	FECH
BRS3	CELF2	CACHD1	MNDA	FAM45A	FEM1C
BRSK2	CELF5	CACNA1A	MRO	FAM46C	FERMT2
BSG	CELP	CACNA1B	MS4A2	FAM49B	FFAR4
BSPRY	CELSR1	CACNA1C	MS4A4A	FAM60A	FILIP1L
BST2	CELSR3	CACNA1D	MS4A6A	FAM63B	FKBP11
BTAF1	CENPBD1P1	CACNA1H	MS4A7	FAM73A	FKBP14
BTBD1	CENPC	CACNA2D1	MSC-AS1	FAM83G	FKBP2
BTBD18	CENPI	CACNA2D2	MSR1	FAM91A1	FKBP5
BTBD3	CENPN	CACNB2	MSX1	FAM96B	FKBP9P1
BTBD7	CENPV	CACNB3	MTMR9LP	FAM98B	FLG-AS1
BTD	CEP112	CACNG4	MTND2P28	FANCD2	FLOT1
BTF3	CEP120	CACNG8	MTPAP	FANCL	FLVCR1
BTG1	CEP128	CACUL1	MUC3A	FAR1	FLYWCH2
BTG2	CEP152	CACYBP	MUC5B	FARP1	FMC1
BTG3	CEP164	CADM1	MUSK	FARSB	FMN1
BTG4	CEP295	CADPS	MXRA8	FAT3	FMR1
BTK	CEP41	CADPS2	MYBPC2	FAU	FOS
BTN1A1	CEP70	CALB1	MYC	FBXO11	FOXA3
BTN2A1	CEP97	CALB2	MYH11	FBXO15	FOXK1
BTN2A3P	CERCAM	CALCOCO2	MYL9	FBXO38	FOXN2
BTN3A1	CERS1	CALD1	MYO1F	FBXO4	FOXN3-AS1
BTNL3	CERS4	CALM1	MYO3B	FBXO41	FREM1
BTNL8	CES1P1	CALM2	MYO9B	FBXO46	FRK
BTRC	CETP	CALM3	MYOF	FBXO6	FRMD4A
BUB1	CFAP43	CALML4	NAALAD2	FBXO7	FRY
BUB3	CFAP61	CALU	NABP1	FCF1	FTH1
BUD31	CFAP65	CAMK1D	NACAD	FDPS	FTH1P10
BZW1	CFAP70	CAMK2B	NAPRT	FER	FTH1P11
BZW2	CFB	CAMK2D	NAV3	FEZ1	FTH1P12
C10orf12	CFC1	CAMK2G	NBL1	FEZ2	FTH1P2
C10orf88	CFLAR	CAMK2N1	NEAT1	FFAR4	FTH1P20
C11orf16	CFTR	CAMK2N2	NEB	FGD4	FTH1P3
C11orf24	CGNL1	CAMKK1	NECTIN3	FIBP	FTH1P5
C11orf57	CH25H	CAMKK2	NEMP2	FITM2	FTH1P7
C11orf58	CHAT	CAMSAP1	NENF	FKBP14	FTH1P8
C11orf80	CHCHD5	CAMSAP2	NEURL1B	FKBP2	FTL
C12orf10	CHD2	CAND2	NEXMIF	FLNB	FTLP14
C12orf29	CHD4	CAP1	NFATC4	FLVCR1	FTLP3
C12orf4	CHD5	CAPN13	NFKBIE	FMN2	FUBP1
C14orf1	CHD8	CAPN7	NGFR	FNBP1	FXYD2
C14orf132	CHD9	CAPN8	NHLH2	FNBP4	FXYD3
C14orf166	CHDH	CAPS	NID1	FOS	FXYD5
C14orf2	CHEK1	CAPSL	NKX3-1	FOSB	FYCO1
C15orf39	CHERP	CAPZA1	NLRC5	FOXN3	FZD5
C16orf62	CHFR	CAPZA2	NLRP3	FOXO1	G6PC3
C16orf70	CHGB	CARD6	NNMT	FOXRED2	G6PD
C16orf71	CHI3L1	CARD8	NOD1	FP15737	GAB2
C16orf72	CHI3L2	CARHSP1	NOTCH4	FRG1	GABARAPL1
C17orf75	CHIC1	CARMIL1	NOTUM	FRMD4B	GABBR1
C18orf32	CHID1	CARMIL2	NPEPL1	FRMPD1	GABPB2
C19orf24	CHL1	CARNMT1	NPIPA1	FRYL	GABRG3-AS1
C19orf53	CHM	CARS2	NPNT	FSD2	GADD45A
C19orf60	CHML	CASC7	NR2F1	FTH1	GADD45G
C1D	CHMP1A	CASK	NR2F2-AS1	FTL	GALE
C1GALT1C1	CHMP5	CASKIN1	NRBP2	FTSJ1	GALNT10
C1orf105	CHN2	CASP10	NRP2	FTSJ3	GALNT14
C1orf109	CHODL	CASP2	NRXN3	FUCA2	GALNT18
C1orf115	CHRD	CASP4	NSG1	FUK	GALNT8
C1orf123	CHRNB2	CASP6	NTM	FUNDC2	GAN
C1orf159	CHST15	CASP7	NTN1	FXYD2	GAPDH
C1orf186	CHST2	CASP8	NTRK2	G6PC3	GAPVD1
C1orf21	CHTF8	CASR	NYNRIN	GAB2	GATAD2B
C1orf27	CIB2	CAST	ODF3B	GABARAP	GATM
C1orf61	CIRBP	CASZ1	OLIG1	GABARAPL1	GATS
C1orf68	CISD2	CATSPER2	OLMALINC	GABPA	GBA2
C1QA	CITED4	CATSPER2P1	OMG	GALC	GCLC
C1QB	CIZ1	CAV1	OPRD1	GALK2	GCNT4
C1QBP	CKS2	CAV2	OSBPL3	GALM	GCNT6
C1QL1	CLCA3P	CBFB	PABPC1P1	GALNT1	GDA
C1QTNF1	CLCN2	CBL	PACRG-AS3	GALNT10	GDAP1
C1QTNF3	CLCN3	CBLB	PADI2	GALNT11	GDF5OS
C1QTNF3-AMACR	CLCN4	CBLL1	PALD1	GALT	GDPGP1
C1R	CLCN7	CBR3-AS1	PAPPA	GAPDH	GEMIN2
C2	CLDN1	CBWD1	PARVG	GAREM	GEMIN6
C20orf24	CLDN10	CBWD2	PBOV1	GARS	GFM1
C21orf2	CLDN10-AS1	CBWD3	PBXIP1	GBAS	GGA3
C21orf59	CLDN12	CBWD5	PCDH10	GBP3	GGCX
C22orf24	CLDN14	CBWD6	PCDH9	GCC2	GIT2
C22orf29	CLDN17	CBWD7	PCDHGA9	GCFC2	GLRX
C22orf31	CLDN4	CBX2	PCOLCE	GCG	GLRX2
C22orf46	CLDN6	CBX3	PCOLCE2	GCLM	GLRX3P2
C2CD5	CLDND1	CBX7	PCSK9	GCNT1	GLTP
C2orf47	CLEC11A	CC2D2A	PDCD1LG2	GDA	GLTSCR1
C2orf54	CLEC16A	CCAR1	PDE1A	GFPT1	GLTSCR1L
C2orf72	CLEC2D	CCAR2	PDE4B	GGA1	GLUD1
C2orf83	CLEC5A	CCDC107	PDE6B-AS1	GGCX	GLUD2
C3AR1	CLEC7A	CCDC110	PDE7B	GGPS1	GMPPB
C3orf14	CLGN	CCDC114	PDGFB	GINM1	GNAS
C3orf62	CLIC3	CCDC117	PDLIM3	GIT2	GNAZ
C4A	CLINT1	CCDC12	PDLIM4	GK	GNB5
C4B	CLIP3	CCDC126	PDLIM7	GLCE	GNE
C4B_2	CLK3	CCDC134	PDX1	GLE1	GNG2
C4orf19	CLK4	CCDC14	PDZRN4	GLG1	GNL3
C5AR2	CLMN	CCDC150	PFKFB2	GLIPR1L2	GNL3L
C5orf22	CLMP	CCDC151	PFKFB3	GLRX5	GNPAT
C5orf30	CLN5	CCDC153	PFKP-DT	GLS	GNPDA1
C5orf45	CLNK	CCDC181	PGF	GLTP	GNPTAB
C5orf66	CLPB	CCDC184	PGM2	GLUL	GOLM1
C6orf10	CLPS	CCDC186	PHACTR1	GM2A	GOLPH3
C6orf120	CLTC	CCDC187	PHF24	GMCL1	GPALPP1
C6orf15	CMIP	CCDC191	PHGR1	GMDS-AS1	GPATCH1
C6orf25	CMTM1	CCDC28B	PHLDA3	GMEB1	GPATCH2
C6orf47	CMTM2	CCDC43	PHYHIP	GMPPB	GPATCH3
C6orf48	CMTM3	CCDC47	PIDD1	GMPS	GPCPD1
C7	CMTR2	CCDC50	PIF1	GNA13	GPD2
C7orf25	CNGB1	CCDC51	PIGA	GNAI3	GPHN
C7orf26	CNIH1	CCDC53	PIGR	GNAS	GPN2
C7orf43	CNIH4	CCDC57	PIK3R6	GNB2L1	GPR19
C7orf49	CNN2	CCDC6	PIM1	GNB5	GPR85
C7orf55-LUC7L2	CNN3	CCDC69	PLA1A	GNG2	GPRIN3
C7orf69	CNNM3	CCDC7	PLAC4	GNG4	GPS1
C8G	CNOT9	CCDC71L	PLB1	GNG5	GPT2
C8orf17	CNPPD1	CCDC74A	PLCG1-AS1	GNL2	GPX1
C8orf33	CNPY3	CCDC74B	PLEKHA4	GNL3L	GPX1P1
C8orf44	CNTN1	CCDC88A	PLEKHO2	GNPAT	GPX2
C8orf60	CNTN4	CCDC88C	PLPP2	GNPDA1	GPX3
C9	CNTNAP5	CCKBR	PLUT	GNPTAB	GRAMD4
C9orf116	CNTROB	CCL2	PLVAP	GNPTG	GRIA4
C9orf3	COA1	CCL22	PLXDC1	GOLGA2	GRIK2
CA1	COA3	CCL3	PLXDC2	GOLGA4	GRIK5
CA12	COCH	CCL3L1	PLXNA1	GOLGA8A	GRIPAP1
CA2	COG4	CCL3L3	PLXND1	GORASP2	GRM4
CA5A	COG5	CCL4	PMAIP1	GPATCH1	GRPEL2
CA5B	COG6	CCL7	PMEPA1	GPBP1L1	GS1-124K5.12
CA5BP1	COL13A1	CCL8	PODN	GPCPD1	GS1-184P14.2
CA6	COL18A1	CCND2	POLE	GPD2	GSDMD
CA7	COL1A2	CCND3	POLQ	GPHN	GSE1
CAAP1	COL22A1	CCNG1	PON1	GPNMB	GSTCD
CAB39	COL23A1	CCNG2	POU2F2	GPR110	GSTP1
CABIN1	COL28A1	CCNH	PPARGC1A	GPR155	GTF2A2
CABP1	COL4A4	CCNJ	PPFIBP1	GPR27	GTF2E2
CABP2	COL6A1	CCNJL	PPIC	GPR64	GTPBP1
CABP5	COL6A2	CCNK	PPM1E	GPR82	GUCY1A2
CABYR	COL8A1	CCNL1	PPP1R14A	GPR98	GULP1
CACFD1	COL8A2	CCNT2	PPP1R16B	GPX3	GUSBP1
CACNA1A	COLGALT1	CCNY	PPP1R18	GRAMD3	H2AFY2
CACNA1B	COMMD4	CCPG1	PPP1R1A	GRB10	H3F3A
CACNA1C	COMMD5	CCS	PPP1R3B	GRB14	H3F3AP4
CACNA1D	COMT	CCSER2	PPP2R3B	GRB2	H3F3BP1
CACNA1E	COMTD1	CCT6B	PRCD	GRIK2	HABP4
CACNA1F	COPE	CCZ1	PRDM1	GRK4	HACD3
CACNA1G	COPS7B	CCZ1B	PRELID3A	GSE1	HARS2
CACNA1I	COQ2	CD14	PRELP	GSK3B	HAUS1
CACNA1S	COQ3	CD200	PRF1	GSN	HAX1
CACNA2D1	COQ4	CD24	PRG4	GSTM3	HCG4P5
CACNB1	COQ7	CD247	PRICKLE2-AS3	GSTT1	HCN3
CACNB2	CORO1B	CD2AP	PRIMA1	GTF2B	HDAC8
CACNB3	CORO2A	CD2BP2	PRKCB	GTF2E1	HECTD2
CACNB4	COX10	CD302	PRNCR1	GTF2E2	HELLPAR
CACNG1	COX11	CD320	PROCR	GTF2F1	HELZ2
CACNG2	COX19	CD3D	PROS1	GTF2H1	HERC2P3
CACNG3	COX4I1	CD3EAP	PRRT2	GTF2IRD2	HERC4
CACNG4	COX5A	CD44	PTAFR	GTF3C1	HERC5
CACNG5	COX5B	CD46	PTCHD1	GTF3C3	HERPUD1
CACTIN	COX7A2	CD47	PTGDS	GTF3C6	HES1
CACYBP	CPA1	CD52	PTGER4	GTPBP8	HHLA3
CADM1	CPA2	CD58	PTGIR	H2AFY	HIGD1AP1
CADM3	CPB1	CD59	PTH2R	H2AFZ	HIP1
CADM3-AS1	CPD	CD72	PTP4A3	H3F3B	HIST1H2BD
CADM4	CPEB4	CD74	PTPRC	HACL1	HIST1H4C
CALCA	CPLX2	CD9	PTPRN2-AS1	HADHA	HIVEP2
CALCOCO1	CPM	CD99L2	PTPRU	HADHB	HLA-A
CALCOCO2	CPN2	CDC23	PURPL	HAUS5	HLA-B
CALCR	CPNE1	CDC25B	PUSL1	HAUS6	HLA-C
CALD1	CPNE6	CDC37L1	PXDN	HDAC3	HLA-DMA
CALHM2	CPSF2	CDC42	QRICH2	HDGF	HLA-E
CALM1	CPSF3L	CDC42BPB	RAB34	HDHD2	HLA-F
CALM2	CPSF6	CDC42EP3	RAB7B	HEATR2	HLA-G
CALM3	CPTP	CDC42EP4	RADIL	HEATR5A	HLA-H
CALML5	CR2	CDC42SE1	RAMP2	HECTD4	HLA-J
CALU	CRABP1	CDCA4	RAMP3	HELLS	HLA-L
CAMK1D	CRAT	CDCA7L	RAPGEF3	HFE	HMBS
CAMK2A	CRCP	CDCP1	RARA-AS1	HGSNAT	HMCN1
CAMK2B	CREB3L1	CDH1	RARG	HHEX	HMGB1P10
CAMK4	CREB3L2	CDH17	RASD2	HINFP	HMGB2
CAMKK2	CREB3L4	CDH18	RASGEF1B	HINT3	HMGB3
CAMKV	CREB5	CDH3	RASGRF2-AS1	HIST1H1E	HMGCL
CAMP	CREBRF	CDH6	RASGRP1	HIST1H4C	HMGCR
CAMSAP1	CREBZF	CDHR3	RASGRP3	HIST2H2BE	HMGXB4
CAMSAP2	CRIM1	CDIP1	RASL11A	HIVEP3	HN1
CAND1	CRIPT	CDK10	RASSF10	HLA-B	HNRNPA1P48
CAND1.11	CRKL	CDK12	RASSF10-DT	HLA-G	HNRNPA2B1
CANX	CRLF3	CDK13	RBM15-AS1	HM13	HNRNPKP4
CAP2	CRLS1	CDK17	RCN3	HMGCL	HOMER2
CAPN10	CRNDE	CDK19	RDH10	HMGN2	HOPX
CAPN11	CROCCP3	CDK2	RDH10-AS1	HMGN3	HPCA
CAPN2	CRTAC1	CDK20	REEP1	HMOX2	HS6ST3
CAPN3	CRTC1	CDK5	RELT	HN1L	HSD17B14
CAPN5	CRX	CDK5R1	RERG	HNRNPA1	HSP90AB1
CAPN6	CRYBB2P1	CDK5R2	RET	HNRNPD	HSP90AB2P
CAPN7	CRYGD	CDK5RAP1	RFX3-AS1	HNRNPH1	HSP90AB6P
CAPN9	CRYZL1	CDK5RAP3	RGS1	HNRNPH3	HSP90B1
CAPRIN1	CSDE1	CDK6	RGS12	HNRNPL	HSPA5
CAPRIN2	CSF2RA	CDK9	RGS13	HNRNPLL	HSPA8P1
CAPZA1	CSH1	CDKL1	RHBDL3	HNRNPM	HSPA9
CAPZA2	CSH2	CDKL3	RHEX	HOMER2	HSPB1
CAPZB	CSHL1	CDKL5	RHOC	HOOK3	HSPB1P1
CARD10	CSMD1	CDKN1C	RHPN1-AS1	HPCAL1	HYOU1
CARD14	CSMD2	CDKN2B	RIN3	HPS4	IAPP
CARD9	CSMD2-AS1	CDKN2C	RN7SL378P	HPS5	ICA1L
CARHSP1	CSNK1A1	CDO1	RN7SL689P	HS2ST1	ICK
CARM1	CSNK1E	CDON	RNASEH2B-AS1	HS6ST1	ID1
CARMIL1	CSNK2A1	CDR2L	RNF122	HSCB	ID3
CASC3	CSPG4P5	CDRT4	RNF125	HSD17B10	IDE
CASD1	CSPP1	CDS2	RNF6	HSD17B12	IDS
CASKIN2	CSRNP2	CDV3	RNU1-70P	HSD17B14	IDUA
CASP1	CSRP1	CDYL	ROBO2	HSD17B7	IER2
CASP10	CST13P	CEBPB	ROM1	HSDL1	IER3
CASP2	CST2	CEBPD	RPL11P3	HSP90AA1	IFNGR2
CASP3	CST5	CECR2	RPL12P20	HSP90AB1	IFT172
CASP4	CST6	CELF1	RPL5P14	HSPA14	IFT22
CASP5	CST8	CELF3	RPL7P18	HSPA1A	IFT57
CASQ1	CT45A1	CELF4	RPL9P32	HSPA5	IFT88
CASQ2	CT45A2	CELF6	RPS12P26	HSPA8	IGBP1
CASS4	CT45A3	CELSR1	RPS14P8	HSPD1	IGF2
CAST	CT45A5	CELSR3	RPS3AP44	HSPH1	IGFBP6
CASZ1	CT45A6	CENPBD1	RPS7P3	HTRA4	IGFBP7
CAT	CTB-12O2.1	CENPJ	RPSAP6	HTT	IGHV7-56
CATSPERG	CTBP1-AS2	CENPT	RUNX1	HUS1	IKBKB
CAV2	CTC1	CEP126	RUNX2	IAH1	IL13RA1
CAV3	CTDSPL	CEP135	RUNX3	IAPP	IL1R1
CBFA2T2	CTDSPL2	CEP170	RYR2	IBA57	IL3RA
CBFB	CTF1	CEP170B	RYR3	ICA1L	IL6R
CBL	CTGF	CEP170P1	S100A13	ICMT	IL6ST
CBLB	CTNNA1	CEP192	S100A4	ID2	ILKAP
CBLN1	CTNNA2	CEP57L1	S100Z	ID4	IMMP1L
CBR3	CTNND1	CEP63	SAA1	IDH2	IMMT
CBR4	CTPS2	CEP68	SACS	IDH3A	IMPACT
CBWD1	CTR9	CEP70	SAGE2P	IDH3G	IMPAD1
CBWD2	CTRB1	CERK	SAMD4A	IDI1	INCENP
CBWD3	CTRB2	CERS2	SAMSN1	IER2	INF2
CBWD5	CTRC	CES2	SCARA3	IFI6	INHBA
CBWD6	CTRL	CES4A	SCN7A	IFNGR1	INO80C
CBWD7	CTSA	CETN3	SCNN1D	IFNLR1	INPP1
CBX1	CTSB	CFAP20	SCRG1	IFT20	INPP5B
CBX2	CTSD	CFAP206	SCTR-AS1	IFT43	INS
CBX8	CTSE	CFAP221	SDC3	IFT52	INSIG1
CCDC106	CTSH	CFAP36	SEMA6C	IFT80	INTS4
CCDC121	CTSL	CFAP65	SERPINB9	IGF1R	INTS5
CCDC134	CTSO	CFAP69	SERPINF1	IGFBP5	INTS6-AS1
CCDC144A	CTSS	CFAP70	SERPINF2	IGIP	IPO4
CCDC15	CTSZ	CFAP73	SERPING1	IGSF10	IPO8
CCDC169-SOHLH2	CTTNBP2NL	CFAP97	SERPINH1	IKBKAP	IQCG
CCDC170	CUL4A	CFC1	SERTM1	IKBKG	IRAK1
CCDC177	CUL5	CFC1B	SFMBT2	IL6R	IRAK1BP1
CCDC186	CWF19L2	CFL2	SFRP2	IMPACT	IRAK2
CCDC22	CX3CR1	CFLAR	SFRP4	IMPAD1	IRF2
CCDC28A	CXADR	CFTR	SFTPD	INO80C	ISCA1
CCDC28B	CXCL17	CGB1	SFXN3	INPP4B	ISG15
CCDC30	CXCL2	CGB3	SGCD	INS	ISL1
CCDC33	CXCL8	CGB5	SGO1	INSM1	ITGA9-AS1
CCDC40	CXCR5	CGB7	SH3BP2	INSR	ITPR2
CCDC47	CXorf21	CGB8	SHH	INTS2	JAK1
CCDC53	CXorf36	CGNL1	SHISA2	INTS7	JOSD1
CCDC57	CXorf58	CGRRF1	SHISA7	INTS8	JSRP1
CCDC7	CYB5D2	CHAMP1	SHISA9	IPO13	JTB
CCDC70	CYB5R4	CHCHD4	SHOC1	IPO8	JUNB
CCDC71	CYBB	CHCHD7	SHROOM3-AS1	IQCE	KALRN
CCDC81	CYCS	CHD1	SIDT1-AS1	IQCK	KANK2
CCDC85B	CYFIP2	CHD1L	SIGLEC1	IREB2	KARS
CCDC85C	CYHR1	CHD3	SIGLEC10	IRF2	KAT14
CCDC87	CYP17A1	CHD5	SIGLEC14	IRF2BP2	KATNBL1
CCDC9	CYP1B1	CHD9	SIGLEC8	IRF2BPL	KB-1208A12.3
CCDC90B	CYP21A2	CHDH	SIRPA	IRF9	KBTBD4
CCDC91	CYP2A6	CHEK2	SLAMF7	IRGQ	KBTBD7
CCHCR1	CYP2B7P	CHFR	SLC11A1	ISCA1	KCNA2
CCKAR	CYP2C9	CHGA	SLC12A4	ISG20L2	KCNH6
CCL1	CYP2S1	CHGB	SLC15A3	ISY1	KCNIP1
CCL11	CYP2U1	CHI3L1	SLC16A1-AS1	ISYNA1	KCNJ8
CCL13	CYP39A1	CHIC2	SLC16A11	ITGA1	KCNMA1
CCL14	CYP3A4	CHID1	SLC16A4	ITGB5	KCNMB2-AS1
CCL15	CYP4A11	CHKA	SLC16A7	ITGB8	KCNN3
CCL15-CCL14	CYP4F2	CHKB	SLC16A9	ITIH5	KCP
CCL16	CYP4Z2P	CHL1	SLC18A2	ITM2B	KCTD12
CCL19	CYR61	CHM	SLC1A1	IVD	KCTD13
CCL21	CYS1	CHML	SLC24A3	IZUMO2	KCTD8
CCL22	CYTH4	CHMP1B	SLC26A4	JAZF1	KDM2B
CCL25	DAAM1	CHMP2A	SLC26A4-AS1	JMJD6	KDM4A-AS1
CCL3	DAB1	CHMP2B	SLC27A2	JMY	KDM4B
CCL3L1	DAB1-AS1	CHMP7	SLC2A2	JSRP1	KDM5C
CCL3L3	DACH2	CHN1	SLC43A3	JUP	KDM7A
CCL4	DANT2	CHN2	SLC44A3-AS1	KANK1	KHDRBS3
CCL5	DAP3	CHODL	SLC45A2	KANK2	KIAA0040
CCL7	DAPK3	CHPF	SLC4A7	KANSL1L	KIAA0513
CCL8	DAPL1	CHRM3	SLC6A9	KANSL3	KIAA0825
CCNB1IP1	DAZ1	CHRNB2	SLC7A11-AS1	KAT6A	KIAA0930
CCNB2	DAZ2	CHST1	SLC7A2-IT1	KAT7	KIAA1147
CCNC	DAZ3	CHST11	SLC7A7	KATNBL1	KIAA1217
CCND2	DAZ4	CHST15	SLC8A3	KBTBD12	KIAA1328
CCNE1	DBI	CHST8	SLC8B1	KBTBD2	KIAA1462
CCNE2	DBN1	CHST9	SLCO2B1	KBTBD4	KIAA1468
CCNF	DBP	CHSY1	SLFN11	KCNE4	KIAA1522
CCNG1	DBT	CHTF8	SLFN13	KCNJ2	KIAA1524
CCNH	DCAF1	CHURC1	SLIT3	KCNJ6	KIF26B
CCNI	DCAF13	CHURC1-FNTB	SLITRK2	KCNK3	KIF2A
CCNJL	DCAF16	CIART	SMARCD3	KCNMB2	KIF3B
CCNT1	DCAF4L2	CIDEC	SMIM18	KCTD13	KLF10
CCNT2	DCAF8	CIITA	SMO	KCTD19	KLF2P3
CCPG1	DCBLD1	CINP	SMOC1	KDM2A	KLHDC1
CCR1	DCBLD2	CIRBP	SMPD3	KDM5B	KLHL23
CCR2	DCC	CISD1	SMPDL3B	KDSR	KLHL41
CCR3	DCDC2	CISD2	SNAI3-AS1	KEAP1	KLHL5
CCR4	DCHS1	CISD3	SNED1	KIAA0100	KLHL9
CCR5	DCLK1	CISH	SNORD13E	KIAA0101	KLLN
CCR8	DCLRE1B	CIT	SOCS1	KIAA0226	KNG1
CCSER2	DCN	CKAP4	SOCS3	KIAA0319	KNTC1
CCT2	DCP1B	CKAP5	SOD3	KIAA0319L	KRAS
CCT3	DCP2	CKB	SORBS1	KIAA0754	KRI1
CCT4	DCPS	CKLF	SP140L	KIAA0895	KRT8
CCT5	DCTN2	CKLF-CMTM1	SPDYE1	KIAA1033	KRT8P45
CCT6B	DCTN6	CKMT1A	SPN	KIAA1107	KRTCAP2
CCT7	DCUN1D1	CKMT1B	SPON2	KIAA1143	KSR1
CCT8	DCX	CLASP1	SPP1	KIAA1147	KYAT1
CCZ1	DDAH2	CLCC1	SPRN	KIAA1217	L3MBTL4
CCZ1B	DDB2	CLCF1	SRGAP1	KIAA1244	LACTB2
CD101	DDX11	CLCN4	SRPX	KIAA1257	LAMB1
CD14	DDX12P	CLDN1	SSC5D	KIAA1429	LAMC1
CD160	DDX18	CLDN2	SSPOP	KIAA1456	LAMTOR2
CD163	DDX23	CLDN22	STAB1	KIAA1467	LAMTOR4
CD164	DDX24	CLDN23	STARD13-AS	KIAA1551	LAT2
CD177	DDX27	CLDN9	STARD9	KIAA1586	LCMT2
CD180	DDX39A	CLDND1	STAT5A	KIAA1644	LCORL
CD19	DDX3X	CLEC16A	STEAP1	KIF13A	LDB2
CD1A	DDX42	CLEC4E	STING1	KIF13B	LDHA
CD1B	DDX50	CLEC5A	STOM	KIF1B	LDLR
CD2	DDX52	CLGN	STON1	KIF27	LDLRAD4
CD200	DDX54	CLHC1	SULF1	KLB	LDOC1L
CD207	DEAF1	CLIC4	SULF2	KLC3	LEPROTL1
CD209	DEFB1	CLINT1	SUSD2	KLF10	LETM2
CD22	DEFB104A	CLIP1	SYDE1	KLF6	LGALS16
CD226	DEFB104B	CLIP3	SYNPO	KLHDC2	LGMN
CD244	DEFB109P1	CLK3	SYT1	KLHL24	LIMS1
CD248	DEFT1P	CLMN	SYTL4	KLHL36	LIN54
CD28	DENND4C	CLN3	TAFA4	KLHL9	LIN7B
CD2AP	DENND5A	CLN5	TAGLN	KLLN	LINC00271
CD2BP2	DENND5B	CLN8	TAP1	KLRD1	LINC00475
CD300A	DEPTOR	CLOCK	TBX2	KMT2D	LINC00685
CD302	DESI2	CLPX	TDRD10	KNOP1	LINC00884
CD33	DGCR2	CLRN3	TENM2	KPNA2	LINC01001
CD36	DGKB	CLSTN3	TFAP2C	KPNA4	LINC01004
CD38	DGKD	CLTC	TGFB3	KRAS	LINC01014
CD3D	DGKE	CLU	TGFBI	KRBA2	LINC01089
CD4	DGKQ	CMAS	TGFBR3	KRBOX4	LINC01315
CD40	DGKZ	CMBL	TGIF1	KREMEN1	LINC01481
CD44	DHFR	CMC2	TGM2	KRIT1	LINC01578
CD46	DHRS2	CMC4	THBS3	KRT8	LIPA
CD5	DHX30	CMPK1	THRB-AS1	L2HGDH	LITAF
CD52	DHX32	CMPK2	THSD1	L3MBTL2	LL22NC03-2H8.5
CD58	DHX40	CMSS1	TIGIT	LAMB1	LL22NC03-86G7.1
CD5L	DHX9	CMTM6	TLK2P1	LAMB4	LLPH
CD6	DIAPH2	CMTM7	TLR7	LAMP1	LMAN1
CD68	DIDO1	CMTM8	TMED6	LAMTOR1	LMF2
CD7	DIP2C	CMTR1	TMEM119	LAMTOR5	LMNA
CD70	DISC1FP1	CNEP1R1	TMEM132C	LAPTM4B	LMO2
CD74	DISP1	CNGA3	TMEM150C	LASP1	LONP1
CD79B	DIXDC1	CNIH2	TMEM176A	LCA5L	LOXL1
CD82	DKC1	CNN2	TMEM37	LCLAT1	LPAR4
CD84	DKFZp434L192	CNN3	TMEM45B	LCORL	LRCH4
CD86	DKFZP547J0410	CNNM1	TMEM59L	LDLRAP1	LRFN3
CD8A	DKFZp564H213	CNOT11	TMPRSS11D	LENG8	LRP10
CD8B	DKFZP586K1520	CNOT2	TMSB4XP4	LEPREL4	LRP3
CD9	DLAT	CNOT3	TNFAIP8L3	LEPROTL1	LRP5
CD99	DLD	CNOT4	TNFRSF10B	LETM1	LRRC24
CDA	DLEU1	CNOT6	TNFRSF10C	LETMD1	LRRC37A17P
CDC123	DLEU2	CNOT8	TNFRSF11B	LGMN	LRRC37A3
CDC14A	DLEU2L	CNP	TNFSF13B	LIAS	LRRC47
CDC14B	DLEU7	CNPY2	TNK2-AS1	LIMA1	LRRC58
CDC16	DLG1	CNPY3	TNN	LIMS1	LRRC59
CDC20	DLG5-AS1	CNPY4	TOB1	LIN52	LSM5
CDC23	DLGAP4	CNRIP1	TOGARAM2	LIN54	LSM6
CDC25A	DMAP1	CNST	TOP2A	LIN7B	LTBR
CDC25C	DMD	CNTN1	TP73-AS3	LINC00261	LYAR
CDC37	DMRT1	COA3	TPCN1	LINC00339	LYNX1
CDC37L1	DMRTC1	COA5	TPH1	LINC00473	LYRM1
CDC40	DMRTC1B	COA6	TPH2	LINC00478	LYRM7
CDC42	DMXL2	COBLL1	TPI1P2	LINC00670	LYSMD1
CDC42BPA	DNAH1	COG1	TPM2	LINC00909	LYSMD2
CDC42EP1	DNAH3	COG4	TPSAB1	LINC00939	M6PR
CDC42EP2	DNAH9	COG5	TPSB2	LINC01001	MACROD2
CDC42EP3	DNAJB9	COG7	TRAC	LINC01146	MAFF
CDC42EP4	DNAJC1	COIL	TRAM2	LIPH	MAFG
CDC42SE1	DNAJC16	COL12A1	TRANK1	LLGL2	MAGEL2
CDC45	DNAJC17	COL18A1	TRBC1	LMAN1	MAMDC2-AS1
CDC5L	DNAJC3	COL22A1	TRBC2	LMBR1	MAML2
CDC7	DNAJC4	COL4A4	TRIM22	LMCD1	MAN1B1-AS1
CDC73	DNAJC8	COL9A2	TRPA1	LMO3	MAN1C1
CDH1	DNAL4	COLGALT1	TRPC6	LONRF2	MAN2A2
CDH11	DNASE1	COMMD1	TRPV4	LPIN3	MAP1LC3B
CDH15	DNASE1L2	COMMD10	TSHR	LRP10	MAP3K1
CDH16	DNASE2	COMMD2	TSKU	LRP11	MAP3K14
CDH4	DNLZ	COMMD3-BMI1	TSPAN1	LRP12	MAP3K15
CDH6	DNM1	COMMD9	TSPAN15	LRP2BP	MAP3K5
CDH7	DNM3	COPB1	TSPAN4	LRPPRC	MAP4
CDH8	DNMBP	COPB2	TSPAN5	LRRC28	MAP7D1
CDHR1	DNPEP	COPE	TSPO	LRRC37A	MAPK10
CDHR2	DNTT	COPRS	TTBK1	LRRC37A2	MAPKAPK5-AS1
CDHR5	DOCK1	COPS3	TTC39C	LRRC40	MARCH5
CDK1	DOCK10	COPS4	TTC7B	LRRC41	MARS
CDK10	DOCK4	COPS5	TTLL10-AS1	LRRC47	MAST2
CDK13	DOCK5	COPS6	TTLL6	LRRC58	MATN2
CDK14	DOCK6	COPS8	TTYH3	LRTOMT	MBOAT4
CDK16	DOCK8	COQ10A	TULP3P1	LSAMP	MBP
CDK17	DOK5	COQ3	TVP23A	LSM1	MCM3
CDK18	DOK7	COQ5	TWIST2	LSM11	MCM3AP-AS1
CDK19	DOLK	COQ6	TYMP	LSM14A	MCM4
CDK2	DONSON	COQ8B	TYROBP	LSM7	MCOLN3
CDK3	DOPEY1	COQ9	UBA7	LTB4R	MCU
CDK4	DPCR1	CORO1C	UBE2QL1	LUC7L3	MCUR1
CDK5R1	DPF3	COTL1	UGT2B17	LUZP1	MDH1
CDK5RAP2	DPH3P1	COX1	UNC5B	LYPLAL1	MED15
CDK6	DPH5	COX10	UNC5D	LYSMD1	MED20
CDK7	DPP7	COX10-AS1	USP27X	LYSMD3	MED25
CDK8	DPP8	COX11	VANGL2	LYZ	MED29
CDKL1	DPP9	COX14	VASN	MACC1	MED7
CDKL2	DPT	COX15	VAT1L	MACF1	MEGF9
CDKL5	DPY19L1	COX17	VAV2	MAGEH1	MELTF
CDKN1B	DPY19L1P1	COX18	VCAN	MAGI2	MEMO1
CDKN1C	DPY19L3	COX20	VIM	MAGOHB	MEPCE
CDKN2A	DPYD	COX4I1	VPS37D	MAGT1	METAP2
CDKN2A-AS1	DPYSL3	COX5B	VSTM2L	MALAT1	METRN
CDKN2AIP	DRC3	COX6C	VSTM4	MAN1B1	METTL15
CDKN2C	DRD4	COX7A1	VWA1	MAN1C1	METTL5
CDKN2D	DRP2	COX7A2	VWCE	MAN2A2	MFHAS1
CDO1	DSCAML1	COX7B	WAS	MAN2C1	MFSD12
CDR2L	DSCC1	CPD	WFDC2	MANSC1	MFSD6
CDRT1	DSCR8	CPE	WNT3	MAP1B	MGAT4C
CDS1	DSE	CPEB1	WSCD1	MAP1LC3B	MGAT5
CDS2	DSG2	CPEB3	WSCD2	MAP2	MGLL
CDSN	DSP	CPLX1	WTIP	MAP2K2	MGST2
CDX1	DTHD1	CPLX2	XDH	MAP2K4	MIA3
CDX2	DTNA	CPM	YBX3	MAP3K1	MIB1
CDX4	DTNBP1	CPNE2	ZBBX	MAP3K12	MICAL3
CEACAM1	DTX1	CPNE3	ZCCHC24	MAP3K13	MID1IP1
CEACAM21	DTYMK	CPNE4	ZDHHC8P1	MAP3K9	MIER3
CEACAM3	DUOX1	CPOX	ZEB2	MAP4K4	MINOS1P2
CEACAM4	DUS1L	CPQ	ZFHX4	MAPK3	MINOS1P3
CEACAM7	DUS4L	CPSF3	ZFP36	MAPK8	MIR100HG
CEBPA-AS1	DUSP10	CPT2	ZFP36L1	MAPK8IP2	MIR24-2
CEBPD	DUSP13	CPTP	ZMAT4	MAPK9	MIR600HG
CEBPE	DUSP14	CREB1	ZMYND15	MAPKAPK5-AS1	MIR6820
CELF2	DUSP18	CREB3L2	ZNF280B	MAPT	MIR7-3HG
CELF3	DUSP22	CREB5	ZNF30-AS1	MARCKS	MISP3
CELSR1	DUSP23	CREBBP	ZNF385A	MARK1	MKNK1
CELSR2	DUSP3	CREBL2	ZNF423	MARS	MLANA
CELSR3-AS1	DUSP8	CREBRF	ZNF512B	MARVELD2	MLH3
CEMP1	DUXAP10	CRELD1	ZNF726	MAST1	MLIP
CEND1	DUXAP8	CRELD2	ZPLD1	MAST3	MLST8
CENPC	DVL2	CREM	ZSCAN1	MBOAT2	MMP15
CENPF	DYNC1I2	CRH	ZSWIM3	MBTPS2	MON1A
CENPI	DYRK2	CRHR1-IT1	ZWINT	MCCC2	MORC2
CENPM	DYSF	CRIM1		MCF2L2	MORN2
CEP164	E4F1	CRIP1		MCFD2	MPDU1
CEP170	EAF2	CRIP2		MCM3AP	MPHOSPH6
CEP170B	EARS2	CRIPT		MCPH1	MPHOSPH9
CEP170P1	EBF1	CRK		MCRS1	MPND
CEP192	EBF2	CRLF3		MDC1	MPP7
CEP350	ECEL1	CRLS1		MDM2	MPPE1
CEP55	ECHDC2	CRMP1		ME1	MPST
CEP57	ECM2	CRNDE		MEAF6	MPV17L2
CEP63	ECRP	CROCCP2		MECP2	MR1
CEP68	ECSCR	CRP		MED11	MRPL17
CEP76	EDA	CRTAC1		MED12	MRPL37
CEP83	EDEM3	CRTC2		MED14	MRPL49
CER1	EDIL3	CRY2		MED18	MRPL53
CERK	EDN1	CRYAB		MED19	MRPL9
CERS2	EDN3	CRYBA2		MED21	MRPS11
CERS6	EEF1D	CRYBB2		MED27	MRPS2
CES1P1	EEF2K	CRYBB2P1		MED29	MRPS36
CES2	EEPD1	CRYBG3		MED4	MSANTD3
CES3	EFCAB1	CS		MED6	MSH6
CETN1	EFCAB13	CSDE1		MED7	MSI2
CETN2	EFCAB14	CSF1		MEF2A	MSL1
CETN3	EFCAB6	CSGALNACT2		MEG3	MST1R
CFAP20	EFCAB7	CSK		MEIS1	MT-CO2
CFAP45	EFHC1	CSMD2		METTL14	MT-CYB
CFAP46	EFHD1	CSNK1A1		METTL15	MT-RNR1
CFAP70	EFHD2	CSNK1G1		METTL17	MT-TE
CFAP74	EFNA2	CSNK1G3		METTL20	MT-TF
CFB	EFNA3	CSNK2A1		METTL2A	MT-TT
CFDP1	EFNA5	CSNK2A2		METTL3	MT1E
CFH	EFNB3	CSRNP3		METTL7A	MT1F
CFHR2	EGFR	CST3		MFN1	MT1X
CFHR5	EGLN1	CST4		MFSD2B	MT2A
CFL1	EGLN2	CTAGE4		MFSD8	MTA3
CFLAR	EGLN3	CTAGE5		MGAT4A	MTAP
CFP	EHBP1	CTAGE8		MGLL	MTATP6P1
CFTR	EHBP1L1	CTAGE9		MGST3	MTATP8P2
CGA	EHD1	CTB-12O2.1		MICAL3	MTCO1P12
CGB1	EHD4	CTBP2		MICU1	MTCO1P2
CGB3	EHF	CTBS		MICU2	MTCO1P53
CGB5	EI24	CTC-338M12.4		MIEF1	MTCYBP18
CGB7	EID2	CTCF		MIEF2	MTCYBP35
CGB8	EIF2AK2	CTDSP1		MIR22HG	MTF1
CGGBP1	EIF3B	CTDSP2		MIR24-2	MTHFD2
CGRRF1	EIF3F	CTDSPL		MIR7-3HG	MTIF2
CH17-360D5.1	EIF4E2	CTDSPL2		MIR940	MTMR12
CHAF1A	EIF4G1	CTGF		MIS12	MTMR14
CHAT	EIF5	CTNNA1		MKKS	MTND1P23
CHCHD2	EIF5A	CTNNA2		MLF2	MTND5P11
CHCHD3	ELAC2	CTNNB1		MLXIP	MTND6P22
CHD1	ELAVL4	CTNND1		MLXIPL	MTND6P4
CHD1L	ELF1	CTSC		MMAA	MTRNR2L2
CHD2	ELF3	CTSE		MMRN1	MTX1
CHD3	ELF4	CTSO		MMS22L	MTX1P1
CHD4	ELFN2	CTSV		MNAT1	MUC1
CHD5	ELK1	CTSZ		MOAP1	MUC13
CHD9	ELL	CTTN		MOB1B	MUC16
CHEK2	ELMO2	CTTNBP2NL		MOB4	MUC17
CHERP	ELOVL2	CTXN1		MON1B	MVP
CHGA	ELOVL5	CUEDC2		MORC3	MYD88
CHGB	ELOVL6	CUL2		MORF4L2	MYL12A
CHI3L1	ELP3	CUL4B		MOSPD2	MYL6B
CHIA	ELP5	CUL7		MPDU1	MYLK
CHIC2	EMC10	CUL9		MPI	MYO15A
CHIT1	EMC3-AS1	CUTA		MPP1	MYO15B
CHKB	EME1	CUX1		MPP2	MYO1B
CHKB-CPT1B	EMILIN1	CWC25		MPP5	MYO1C
CHMP1A	EML4	CX3CL1		MPP6	MYO5A
CHMP1B	EML5	CXADR		MPST	MYOM1
CHMP2B	EMP1	CXCL1		MR1	MYRF
CHMP3	EMX2OS	CXCL10		MRAP2	MZT2B
CHMP5	ENAH	CXCL11		MRC1L1	N4BP2
CHN1	ENAM	CXCL12		MRPL1	NAA16
CHN2	ENG	CXCL16		MRPL13	NAALAD2
CHORDC1	ENKUR	CXCL17		MRPL2	NACAD
CHP1	ENO1	CXCL2		MRPL28	NACC2
CHPF	ENOX1	CXCL3		MRPL3	NAGPA
CHPT1	ENOX2	CXCL8		MRPL34	NAMPTP1
CHRFAM7A	ENPP3	CXCL9		MRPL42	NAP1L2
CHRM2	ENSA	CXorf38		MRPL46	NAV2
CHRM4	ENTPD1	CXorf40A		MRPL48	NAV3
CHRM5	ENTPD3	CXorf40B		MRPL49	NBL1
CHRNA1	ENTPD5	CXorf57		MRPL9	NBN
CHRNA10	ENTPD6	CXXC5		MRPS15	NBPF14
CHRNA2	ENY2	CYB561		MRPS18A	NBR2
CHRNA3	EPB41L1	CYB5A		MRPS18B	NCAM1
CHRNA4	EPB41L5	CYB5B		MRPS22	NCAPG2
CHRNA6	EPDR1	CYB5D2		MRPS24	NCAPH2
CHRNA7	EPHA10	CYB5R1		MRPS27	NCKAP1
CHRNA9	EPHA8	CYB5R3		MSANTD4	NCLN
CHRNB1	EPHX4	CYB5R4		MSH6	NCOA2
CHRNB2	EPN1	CYBB		MSI2	NCS1
CHRND	EPN3	CYCS		MSL1	NDST1
CHRNE	EPOR	CYFIP1		MT-ATP6	NDST2
CHRNG	EPT1	CYFIP2		MT-ATP8	NDUFA12
CHST1	EPYC	CYHR1		MT-CO1	NDUFA5
CHST10	ERAP1	CYLD		MT-CO2	NDUFA6
CHST3	ERBB2	CYP27B1		MT-CO3	NDUFB1P1
CHST5	ERBB3	CYP2C8		MT-CYB	NDUFB4
CHST8	ERBIN	CYP2D6		MT-ND1	NDUFB9P2
CHTOP	ERCC8	CYP2D7		MT-ND2	NDUFC1
CHUK	ERFE	CYP2R1		MT-ND3	NDUFV2
CHURC1-FNTB	ERG	CYP2U1		MT-ND4	NDUFV2P1
CIAPIN1	ERGIC3	CYP3A4		MT-ND4L	NEAT1
CIB2	ERICH1-AS1	CYP3A5		MT-ND5	NEB
CIC	ERICH5	CYP3A7-CYP3A51P		MT-ND6	NECTIN1
CIDEB	ERLEC1	CYP4V2		MTA3	NECTIN2
CIITA	ERLIN1	CYP7B1		MTERFD2	NEDD9
CILP	ERO1B	CYTH1		MTFMT	NEFM
CIRBP	ERP44	CYTH2		MTFR1L	NEIL2
CITED2	ERRFI1	CYYR1		MTG1	NEK3
CIZ1	ERVW-1	D2HGDH		MTHFR	NELFB
CKAP2	ESCO1	DAB1		MTIF2	NENF
CKLF	ESM1	DAB2		MTMR11	NET1
CKLF-CMTM1	ESR2	DAB2IP		MTMR12	NEUROD2
CKMT2	ESRG	DACH1		MTMR3	NFASC
CKS1B	ESYT2	DACH2		MTMR9	NFE2L1
CLASP2	ETNK1	DACT1		MTO1	NFE2L2
CLASRP	ETV1	DAG1		MTPN	NFKBIA
CLC	ETV5	DAGLA		MTX3	NFKBIB
CLCA1	ETV6	DALRD3		MYADM	NFKBID
CLCA2	ETV7	DAPK2		MYL12B	NFKBIL1
CLCA4	EVA1B	DAPL1		MYL6	NFKBIZ
CLCC1	EVL	DAZAP2		MYLIP	NGRN
CLCF1	EVX1	DBI		MYNN	NHP2P1
CLCN1	EWSR1	DBN1		MYO10	NISCH
CLCN3	EXD3	DBP		MYO19	NKRF
CLCN4	EXOC3	DBR1		MYSM1	NKX3-1
CLCN7	EXOC3-AS1	DCAF10		MYT1L	NKX6-1
CLCNKA	EXOC7	DCAF12		N6AMT2	NLRP1
CLCNKB	EXOSC1	DCAF17		NAA20	NME2P1
CLDN11	EXOSC10	DCAF6		NAA25	NMRAL1
CLDN17	EXOSC7	DCAF8		NAA60	NOCT
CLDN18	EXT1	DCBLD1		NAAA	NOL10
CLDN6	EXT2	DCBLD2		NACA	NOP56
CLDN8	EXTL1	DCDC2		NADK2	NOP58
CLDN9	EYA1	DCLRE1A		NADSYN1	NOP9
CLDND1	EYA3	DCLRE1B		NAIP	NOVA2
CLEC11A	EYA4	DCP1A		NAMPTL	NPAS2
CLEC1A	F10	DCSTAMP		NAP1L1	NPAS3
CLEC1B	F11	DCTN1		NAPG	NPDC1
CLEC4M	F12	DCTN1-AS1		NARF	NPHP4
CLEC5A	F2	DCTN3		NAV3	NPIPA3
CLGN	F2R	DCTN5		NBPF1	NPIPA5
CLIC1P1	F2RL1	DCUN1D1		NBPF12	NPIPB11
CLIC4	F2RL2	DCUN1D2		NBR1	NPM1P39
CLIC5	F2RL3	DCUN1D3		NCALD	NPRL2
CLINT1	F5	DCUN1D4		NCBP1	NR2F2
CLIP1	FABP3	DCUN1D5		NCK1	NR3C2
CLIP2	FAF2	DCX		NCMAP	NR4A2
CLK1	FAHD2B	DCXR		NCOA1	NR5A1
CLN3	FAHD2CP	DDC		NCOA3	NRAS
CLN5	FAM102A	DDHD1		NCOA6	NRP1
CLNS1A	FAM105A	DDIT3		NCOA7	NRSN2
CLOCK	FAM110B	DDR1		NCOR2	NSRP1
CLPTM1	FAM110C	DDX1		NDRG1	NT5DC2
CLPX	FAM111A	DDX18		NDRG2	NT5DC3
CLSPN	FAM120A	DDX19B		NDUFA11	NTAN1
CLSTN3	FAM120AOS	DDX24		NDUFA2	NUAK1
CLTA	FAM120C	DDX25		NDUFA4	NUDT14
CLTB	FAM122C	DDX31		NDUFA8	NUDT2
CLTC	FAM124A	DDX46		NDUFA9	NUDT3
CLTC-IT1	FAM126B	DDX50		NDUFAF2	NUDT4
CLTCL1	FAM129A	DDX52		NDUFAF7	NUMBL
CLU	FAM129C	DDX54		NDUFB2	NUP133
CLUH	FAM131B	DDX58		NDUFB4	NUP160
CLUHP3	FAM132A	DDX59		NDUFB7	NUP188
CMA1	FAM133A	DDX6		NDUFB8	OAS3
CMAHP	FAM135A	DEAF1		NDUFS1	OCRL
CMAS	FAM13C	DECR2		NDUFS4	ODF2
CMC4	FAM153A	DEFB1		NDUFS6	OGT
CMKLR1	FAM153B	DEK		NDUFV3	ONECUT2
CMPK1	FAM159A	DENND1B		NEAT1	OR1F12
CMTM6	FAM160A1	DENND5A		NEBL	OR2A1-AS1
CNBP	FAM160B2	DENND6A		NECAB1	ORC4
CNGA1	FAM166A	DENND6B		NECAP1	ORMDL2
CNGB1	FAM167A	DEPTOR		NECAP2	OSBPL10
CNGB3	FAM171A2	DERL1		NEDD4L	OSBPL1A
CNIH1	FAM189A2	DERL2		NEGR1	OSBPL3
CNIH4	FAM192A	DESI2		NEIL2	OSTCP4
CNKSR1	FAM200A	DEUP1		NEK9	OSTM1
CNN1	FAM200B	DFFB		NELFCD	OXA1L
CNN2	FAM205BP	DFNB59		NETO2	P2RX4
CNNM1	FAM20B	DGAT2		NF2	P2RY10P2
CNOT1	FAM20C	DGCR14		NFE2L2	P3H1
CNOT2	FAM213B	DGCR2		NFIA	P3H3
CNOT6	FAM222B	DGCR5		NFKBIB	P4HA1
CNOT7	FAM234A	DGCR6		NFYB	P4HA2
CNOT8	FAM35A	DGCR6L		NGLY1	P4HB
CNOT9	FAM3A	DGKD		NHP2	PA2G4
CNPY2	FAM3B	DGKE		NHP2L1	PAAF1
CNPY4	FAM3C	DGKH		NHS	PACRGL
CNR1	FAM43B	DGUOK		NIFK	PACS1
CNTD2	FAM53C	DHCR24		NIP7	PAK3
CNTF	FAM63A	DHFR2		NIPAL2	PAM
CNTN2	FAM63B	DHPS		NIPBL	PAM16
CNTN6	FAM64A	DHRS13		NISCH	PANX1
CNTNAP1	FAM65A	DHRS2		NKIRAS1	PAPOLA
CNTNAP2	FAM65B	DHRS4		NKX6-1	PAPSS2
COA1	FAM69A	DHRS4L2		NLGN1	PAQR7
COA4	FAM71B	DHX30		NLRP1	PARD3
COBLL1	FAM71F2	DHX33		NME4	PARP1
COG2	FAM76B	DHX40		NMNAT1	PARP14
COG4	FAM81A	DIABLO		NMNAT2	PARVA
COG5	FAM83E	DIAPH1		NMT2	PARVB
COIL	FAM86B3P	DIAPH2		NOA1	PAWR
COL11A1	FAM90A1	DIAPH3		NOC3L	PBX3
COL11A2	FAM90A7P	DICER1-AS1		NOL11	PBXIP1
COL13A1	FAM91A1	DIEXF		NOL8	PC
COL14A1	FAM95A	DIMT1		NOL9	PCDHA10
COL16A1	FAM99A	DIP2B		NOMO3	PCDHA9
COL1A1	FAM99B	DIP2C		NOP16	PCDHB16
COL2A1	FANCA	DIRAS3		NPAS2	PCNA
COL4A3	FANCD2	DIRC2		NPAT	PCNX1
COL5A1	FANCI	DISP1		NPC2	PCP4
COL5A3	FARP1	DISP2		NPEPPS	PCSK1N
COL6A1	FARSA	DISP3		NPHS1	PCSK5
COL7A1	FASN	DKFZP434I0714		NPIPA7	PDCD2L
COL8A2	FASTK	DLEU1		NPIPB4	PDCD5P1
COL9A1	FBF1	DLG1		NPIPB5	PDCL3P4
COL9A2	FBLIM1	DLG2		NPLOC4	PDE12
COLEC10	FBRSL1	DLG3		NPM1	PDE6B
COLEC12	FBXO11	DLG4		NPNT	PDE7A
COLGALT1	FBXO18	DLGAP4		NR0B1	PDHX
COLQ	FBXO2	DLK1		NR1I3	PDIA4
COMMD3	FBXO21	DMD		NR3C2	PDK4
COMMD3-BMI1	FBXO3	DMRTC1		NR4A1	PDLIM1
COMMD4	FBXO32	DMRTC1B		NR4A2	PDLIM4
COMMD8	FBXO36	DMTN		NRAS	PDLIM7
COMT	FBXO4	DMXL2		NRCAM	PDZD8
COPA	FBXO42	DNAH12		NRIP1	PEMT
COPB1	FBXO45	DNAH5		NRP1	PER1
COPB2	FBXO7	DNAI1		NRXN1	PEX11A
COPE	FBXO9	DNAJA1		NSFL1C	PEX14
COPS2	FBXW2	DNAJA3		NSL1	PEX19
COPS3	FBXW4P1	DNAJA4		NSMAF	PFKFB2
COPS4	FBXW7	DNAJB1		NSMCE2	PFKP
COPS5	FCAR	DNAJB12		NSRP1	PFN2
COPS6	FCF1	DNAJB6		NSUN6	PGAP1
COPS7A	FCHO2	DNAJB9		NT5C2	PGAP2
COPS8	FCN2	DNAJC10		NT5DC3	PGAP3
COPZ1	FCRL2	DNAJC12		NTPCR	PGM2L1
COQ10B	FCRLA	DNAJC15		NUAK2	PGP
COQ2	FDXR	DNAJC18		NUB1	PGPEP1
COQ8B	FECH	DNAJC19		NUDCD3	PGS1
CORO2A	FER	DNAJC21		NUDT22	PHACTR1
CORO7	FER1L4	DNAJC22		NUDT7	PHF1
CORT	FERD3L	DNAJC27		NUGGC	PHF11
COX11	FERMT1	DNAJC3-AS1		NUMA1	PHF20L1
COX5A	FERMT2	DNAJC5		NUMB	PHF5A
COX5B	FES	DNAJC6		NUP107	PHKA2
COX6C	FETUB	DNAJC7		NUP133	PHLDA3
COX7A2	FEV	DNALI1		NUP214	PHLDB1
COX7A2L	FEZ2	DNASE1L1		NUP43	PHLDB3
CPB2	FFAR1	DNER		NUP88	PHYKPL
CPD	FGD2	DNM1		NUP98	PI15
CPE	FGD4	DNM3		NUPL1	PIAS3
CPED1	FGD6	DNMBP		NUPL2	PIGF
CPLX3	FGF10-AS1	DNMT3A		NVL	PIGO
CPN1	FGF14	DNMT3B		NXF1	PIGS
CPN2	FGF6	DNPEP		NXN	PIGW
CPNE3	FGFR1	DOCK1		OARD1	PIK3C2B
CPNE6	FGFR1OP	DOCK10		OAZ1	PIK3CD
CPNE7	FGGY	DOCK11		OAZ2	PIK3IP1
CPS1	FHAD1	DOCK3		ODF2	PIK3R1
CPS1-IT1	FHIT	DOCK5		OFD1	PIKFYVE
CPT1B	FHL2	DOCK7		OGDH	PINK1-AS
CPTP	FHL3	DOCK8		OGFOD1	PINX1
CPZ	FHOD3	DOCK9		OPA3	PIP4K2B
CR1	FIBCD1	DOCK9-AS2		ORAI1	PIP5K1C
CR2	FIBIN	DOHH		ORAOV1	PITPNM1
CRABP2	FIBP	DOPEY1		ORC6	PITPNM2
CRADD	FIGN	DPAGT1		OSGEP	PKD1P6
CRCT1	FILIP1	DPH1		OSGEPL1	PKIB
CREB1	FIP1L1	DPH6		OSTC	PKP3
CREB3	FIZ1	DPH7		OTUB1	PLA1A
CREB3L1	FKBP1A	DPM3		OTUD3	PLA2G6
CREB3L2	FKBP2	DPP6		OTUD6A	PLAC8
CREBL2	FKRP	DPP7		OTUD6B	PLAG1
CREBZF	FKSG49	DPP8		P2RX4	PLCB1
CREG1	FLAD1	DPY19L1		P4HA1	PLCH2
CREM	FLCN	DPY19L1P1		PABPC4	PLEC
CRH	FLI1	DPY19L2P2		PAIP2B	PLEKHA2
CRHBP	FLII	DPY30		PAK1	PLEKHA8
CRHR1	FLJ12825	DPYD		PAK1IP1	PLEKHM2
CRHR2	FLJ16779	DPYSL4		PAK4	PLG
CRIP1	FLJ23865	DR1		PALLD	PLK2
CRISP1	FLJ25758	DRAM1		PAM	PLLP
CRISP3	FLJ31958	DRG1		PANK3	PLOD2
CRK	FLJ35934	DROSHA		PAPD4	PLPP5
CRKL	FLJ37035	DSC2		PAPLN	PLPPR1
CRLF2	FLJ37201	DSCAML1		PAPOLG	PLPPR2
CRLF3	FLJ42351	DSCC1		PAQR7	PLS1
CRNKL1	FLJ46875	DSCR3		PARD3	PLXNB1
CRNN	FLNB	DSE		PARK2	PMCHL2
CROCC	FLT1	DSEL		PARP4	PML
CROCCP2	FMNL2	DSG2		PARP6	PNMA2
CROCCP3	FMO2	DST		PARVB	PNP
CRTAC1	FNDC1	DSTYK		PAWR	PNPLA7
CRTAM	FNDC4	DTD1		PBRM1	POC1B
CRTC1	FNIP1	DTNBP1		PCBD1	POC5
CRX	FNTA	DTX2P1-UPK3BP1-PMS2P11		PCCB	PODXL2
CRY1	FNTB	DTX3		PCDH17	POLB
CRYBA1	FOLH1	DTX3L		PCDHA10	POLD3
CRYBA2	FOPNL	DUS4L		PCGF1	POLDIP3
CRYBB1	FOSL2	DUSP1		PCGF5	POLR1A
CRYBB3	FOXC1	DUSP10		PCIF1	POLR2C
CRYGB	FOXD1	DUSP11		PCMTD2	POLR2G
CRYGC	FOXD4	DUSP16		PCNA	POLR2L
CRYGD	FOXD4L1	DUSP22		PCSK2	POLRMT
CRYL1	FOXE1	DUSP23		PDCD4	POMC
CRYM	FOXE3	DUSP26		PDCD7	PON2
CRYZ	FOXF1	DUSP28		PDCL3	PON3
CRYZL1	FOXJ3	DUSP3		PDE12	PORCN
CSAG2	FOXK2	DUSP4		PDE3B	PPA1
CSAG3	FOXN3	DUSP5		PDE6A	PPFIA3
CSDC2	FOXN3-AS2	DUSP6		PDE6B	PPIAL4D
CSDE1	FOXO1	DUXAP10		PDE8A	PPIAP31
CSE1L	FOXP1	DUXAP8		PDHA1	PPIB
CSF1	FOXP2	DVL3		PDIA4	PPIL1
CSF2	FOXP3	DXO		PDK4	PPL
CSF2RA	FOXR2	DYM		PDLIM3	PPM1B
CSF3R	FRAS1	DYNC1I1		PDLIM5	PPM1N
CSGALNACT2	FRMD4A	DYNC1I2		PDX1	PPP1R10
CSH1	FRMD4B	DYNC1LI1		PDXDC1	PPP1R13B
CSH2	FRMD6-AS1	DYNC1LI2		PDZD8	PPP1R13L
CSHL1	FRS2	DYNC2H1		PEAK1	PPP1R14BP3
CSK	FRYL	DYNLL2		PEG10	PPP1R15A
CSN2	FSD1L	DYNLRB1		PEG3	PPP1R1A
CSNK1A1	FTX	DYNLRB2		PEX1	PPP1R37
CSNK1E	FUS	DYNLT3		PFAS	PPP1R3B
CSNK1G1	FUT3	DYRK2		PFDN5	PPP1R7
CSNK1G2	FUT5	DYRK3		PFKFB2	PPP1R9A
CSNK1G3	FUT6	DYRK4		PFKM	PPP2R2B
CSNK2A1	FUT7	DYX1C1-CCPG1		PFN1	PPP3CA
CSNK2B	FUT8	DZIP3		PGK1	PPP3CC
CSPG4	FUT9	E2F3		PGM2L1	PPP4R3B
CSPG4P1Y	FXYD2	EAF2		PGPEP1	PPY
CSPG5	FXYD3	EARS2		PHAX	PRDM16
CSRNP2	FXYD5	EBF3		PHC3	PRDM4
CSRP3	FXYD6	EBLN3P		PHF1	PRDX4
CST1	FYCO1	ECH1		PHF12	PRDX5
CST2	FYN	ECHDC2		PHF20L1	PREX1
CST3	FZD10-AS1	ECHS1		PHF3	PRKAG2
CST4	FZD2	ECT2		PHKA1	PRKAR1B
CST5	FZD3	EDEM1		PHLDB1	PRKCQ-AS1
CST6	FZD4	EDIL3		PHLDB2	PRKD1
CST7	FZR1	EDN1		PHYH	PRKD2
CST8	G6PC2	EDN3		PIAS1	PRLR
CSTA	G6PD	EEA1		PIGB	PRMT6
CSTB	GAB1	EEF1A2		PIGL	PRMT7
CSTF1	GABBR1	EEF1AKMT1		PIGN	PRNP
CSTF2T	GABRA2	EEF1E1-BLOC1S5		PIGX	PROCR
CSTF3	GABRA5	EEF2K		PIK3CA	PROS1
CTAG1A	GABRB1	EEFSEC		PIK3CB	PROSER1
CTAG1B	GABRB3	EFCAB14		PILRB	PROX1
CTAG2	GABRG2	EFCAB6		PIN4	PRPF3
CTAGE11P	GABRG3	EFEMP1		PITPNA	PRPF38B
CTBP1	GAD1	EFHC1		PIWIL2	PRPF40A
CTBP2	GAD2	EFHD1		PKM	PRPF40B
CTBS	GADD45B	EFHD2		PLA2G12A	PRPH
CTC-338M12.4	GADD45G	EFNA4		PLA2G4C	PRPS2
CTC1	GAL	EFNA5		PLAC8	PRR14
CTCF	GALE	EFNB2		PLCD3	PRR15L
CTDP1	GALM	EFNB3		PLCXD1	PRRC2B
CTDSP1	GALNS	EFR3B		PLEKHA5	PRRG3
CTDSP2	GALNT1	EGFR		PLEKHB2	PRRG4
CTDSPL	GALNT10	EGLN1		PLEKHH3	PSD
CTF1	GALNT14	EGLN2		PLEKHJ1	PSD3
CTIF	GALNT2	EGLN3		PLOD2	PSD4
CTLA4	GALNT5	EGOT		PLOD3	PSEN2
CTNNA3	GALNT7	EGR1		PLP2	PSG6
CTNND1	GALNTL6	EGR4		PLS3	PSMA3
CTNND2	GALR2	EHBP1		PMEPA1	PSMB1
CTNS	GANAB	EHD2		PML	PSMB10
CTPS1	GAP43	EHD3		PMM1	PSMB6
CTR9	GAREM1	EHD4		PMM2	PSMB9
CTSB	GAREM2	EHF		PMPCA	PSMC2
CTSC	GART	EHMT1		PMS2	PSMD10
CTSE	GAS2L3	EID1		PNISR	PSMD12
CTSL	GAS6	EID2		PNKD	PSMD8
CTSO	GATA1	EID2B		PNMA2	PSME1
CTSZ	GATA2	EIF2AK1		PNMAL1	PSME2
CTTN	GATA4	EIF2AK3		PNO1	PSME3
CUBN	GATA6	EIF2AK4		PNPLA4	PSMF1
CUEDC1	GATAD2A	EIF2B3		POGZ	PSPH
CUL1	GATC	EIF2B4		POLI	PSPHP1
CUL3	GATM	EIF2B5		POLK	PTBP2
CUL4A	GBA2	EIF2S1		POLR1A	PTCD1
CUL4B	GBP2	EIF2S3		POLR1C	PTGIR
CUL5	GBP3	EIF3A		POLR2A	PTK2B
CUTC	GBP4	EIF3J-AS1		POLR2C	PTP4A2
CUX2	GBP6	EIF3M		POLR2E	PTP4A3
CWH43	GCAT	EIF4B		POLR3E	PTPN13
CX3CL1	GCC2	EIF4E3		POLR3GL	PTPN20
CXADR	GCLC	EIF4EBP2		POLR3K	PTPN21
CXCL11	GCNT1	EIF4G3		POP4	PTPN3
CXCL13	GCSAML	EIF5B		POU2AF1	PTPN9
CXCL14	GDAP1	ELAVL1		POU2F1	PWWP2B
CXCL8	GDF1	ELAVL4		PPAPDC1B	PXN-AS1
CXCR1	GDF10	ELF1		PPFIBP1	PYY2
CXCR3	GDF15	ELF2		PPID	QKI
CXCR5	GDF9	ELF4		PPIL3	QPCT
CXCR6	GDNF	ELFN1		PPIL6	QRFP
CXorf21	GFAP	ELFN2		PPIP5K1	QSOX1
CXorf36	GFER	ELK1		PPM1G	QSOX2
CXorf40A	GFM2	ELK2AP		PPM1K	R3HCC1L
CXorf40B	GFOD2	ELK3		PPP1CB	RAB11B
CXorf57	GFPT1	ELK4		PPP1R12B	RAB11FIP5
CXXC1	GFPT2	ELL3		PPP1R13L	RAB14
CYAT1	GFRA3	ELMO1		PPP1R2	RAB27A
CYB561	GGA2	ELMO2		PPP1R21	RAB2B
CYB5B	GGCX	ELMOD2		PPP1R3B	RAB31
CYB5R1	GGH	ELMOD3		PPP2R2B	RAB36
CYB5R4	GGT6	ELMSAN1		PPP3CA	RAB3IP
CYBB	GH1	ELOVL4		PPT1	RAB40B
CYC1	GH2	ELOVL5		PQLC2	RAB40C
CYCS	GHDC	ELOVL6		PRDX4	RAB9A
CYFIP1	GHET1	ELOVL7		PRICKLE4	RABL2A
CYHR1	GHRH	ELP4		PRKAA1	RAD21
CYLC1	GID8	ELP5		PRKACB	RAD9A
CYLD	GIMAP5	ELP6		PRKAG1	RAET1E-AS1
CYP11B1	GIMAP6	EMB		PRKAG2	RANGAP1
CYP11B2	GINS4	EMC1		PRKAR2B	RAP1B
CYP17A1	GIPC2	EMC10		PRKCA	RAP1GAP
CYP19A1	GJB5	EMC2		PRKCI	RAP1GAP2
CYP1A2	GJC2	EMC3		PRKD3	RAP2B
CYP21A1P	GJD3	EMC7		PRKDC	RAPGEF5
CYP26A1	GK5	EMC9		PRMT1	RAPGEF6
CYP27A1	GKAP1	EMILIN2		PRMT2	RASGEF1A
CYP2A13	GKN2	EML2		PRPF3	RASGRF2
CYP2A6	GLB1L2	EML3		PRPF4B	RASGRP1
CYP2A7	GLB1L3	EML4		PRPF8	RASSF5
CYP2A7P1	GLG1	EML5		PRPH	RASSF6
CYP2B6	GLI2	EML6		PRPSAP1	RAVER1
CYP2B7P	GLI3	EMP1		PRR4	RB1
CYP2C19	GLI4	ENAH		PRRC1	RBM25
CYP2C8	GLIPR2	ENC1		PRRG4	RBM26-AS1
CYP2C9	GLIS3	ENDOD1		PRSS23	RBM27
CYP2D6	GLMN	ENDOV		PRUNE	RBM3
CYP2J2	GLRX	ENO1-AS1		PSIP1	RBM41
CYP2U1	GLS	ENO2		PSMA6	RBM6
CYP2W1	GLT8D2	ENO3		PSMA7	RBP4
CYP3A4	GLTP	ENOSF1		PSMB10	RBSN
CYP3A43	GLUD1	ENOX2		PSMB2	RCC1L
CYP3A5	GLUD2	ENPP2		PSMB3	RCN1
CYP3A7	GLUL	ENPP5		PSMB5	RCN1P2
CYP3A7-CYP3A51P	GM2A	ENSA		PSMC1	RCN2
CYP4A11	GMCL1	ENTPD3		PSMC2	RCOR1
CYP4A22	GMCL1P1	ENTPD5		PSMC4	RCOR3
CYP4F11	GMDS-AS1	EP300		PSMC5	RECK
CYP4F12	GMEB1	EP300-AS1		PSMD4	RECQL5
CYP4F2	GMEB2	EP400NL		PSMD5	REEP1
CYSLTR2	GMNC	EPB41		PSMD8	REEP5
CYTH3	GMPPB	EPB41L1		PSMD9	REG1B
CYTH4	GNA13	EPB41L2		PSME3	REST
CYTL1	GNAI3	EPB41L3		PSMG3	RFC4
DAB1	GNAQ	EPB41L4A		PSPH	RFNG
DAD1	GNAS	EPB41L4A-AS1		PSPN	RFWD3
DAGLA	GNB1	EPC1		PSTK	RFX1
DALRD3	GNB5	EPHA2		PTBP1	RFXAP
DAO	GNE	EPHB2		PTCD2	RGPD3
DAP	GNG12	EPHB4		PTCHD4	RGPD4
DAP3	GNG2	EPHX2		PTDSS1	RGPD8
DAPK1	GNG3	EPM2AIP1		PTGR1	RGS12
DAPK2	GNG7	EPN2		PTPN12	RGS16
DAPP1	GNG8	EPN2-IT1		PTPN18	RGS22
DARS	GNL1	EPOR		PTPN3	RGS4
DARS2	GNPTG	EPPK1		PTPN6	RGS9
DAXX	GNRH2	EPRS		PTPRN	RHBDF2
DAZ1	GNRHR	EPS8		PTPRS	RHNO1
DAZ2	GNS	ERAP1		PTRHD1	RHOBTB1
DAZ3	GOLGA1	ERBB2		PUF60	RHOC
DAZ4	GOLGA2P5	ERBB3		PURA	RHOG
DAZAP2	GOLGA5	ERBIN		PYGB	RHOT1
DBET	GOLGA8A	ERCC3		PYROXD1	RIC8B
DBF4	GOLGA8B	ERCC5		PYURF	RIN2
DBF4B	GOLGA8IP	ERCC6L2		QSER1	RING1
DBH	GOLM1	ERFE		QSOX1	RINL
DBN1	GOLT1B	ERGIC1		RAB10	RMDN2
DBP	GORASP2	ERGIC2		RAB11A	RMST
DBT	GOT1L1	ERI1		RAB11FIP2	RN7SKP71
DCAF15	GP2	ERI2		RAB11FIP4	RNASE4
DCAF4	GPALPP1	ERICH5		RAB12	RNF103
DCAF6	GPAT4	ERLEC1		RAB13	RNF114
DCAF7	GPBAR1	ERLIN2		RAB17	RNF135
DCAKD	GPBP1L1	ERMN		RAB18	RNF146
DCBLD2	GPC3	ERMP1		RAB1B	RNF168
DCC	GPD2	ERO1A		RAB21	RNF170
DCHS1	GPHN	ERO1B		RAB22A	RNF187
DCHS2	GPM6B	ERP44		RAB27A	RNF207
DCK	GPR1	ERRFI1		RAB2B	RNF212
DCLK1	GPR107	ERV3-2		RAB33B	RNF213
DCLK2	GPR137B	ERVK13-1		RAB3C	RNF215
DCLRE1B	GPR146	ERVK3-1		RAB3GAP1	RNF217
DCLRE1C	GPR155	ERVMER34-1		RAB3GAP2	RNF4
DCN	GPR158	ESCO1		RAB42	RNF5P1
DCSTAMP	GPR161	ESD		RAB4A	RNFT1
DCT	GPR17	ESF1		RAB4B	RNMT
DCTD	GPR182	ESR1		RAB7A	ROBO2
DCTN3	GPR183	ESRP1		RAB9B	ROCK1P1
DCTN6	GPR26	ESYT1		RABEP1	ROR1-AS1
DCUN1D4	GPR32	ESYT2		RABL3	RORB
DDA1	GPR37	ETAA1		RAD9A	RP1-239B22.5
DDC	GPR39	ETF1		RALGAPA1	RP1-313I6.12
DDHD2	GPR45	ETFB		RAMP2-AS1	RP1-72A23.3
DDN	GPR6	ETFDH		RANBP2	RP13-585F24.1
DDO	GPR83	ETNK1		RANBP3	RP3-325F22.5
DDOST	GPRC5B	ETNK2		RAPGEF6	RP3-337H4.6
DDR1-AS1	GPSM1	ETS1		RARS2	RP3-340B19.2
DDR2	GPX5	ETS2		RASA1	RP3-342P20.2
DDX1	GPX7	ETV1		RASGEF1B	RP3-347M6.1
DDX17	GRAMD3	ETV2		RASL10B	RP3-366N23.4
DDX18	GRAMD4	ETV5		RASSF4	RP3-368A4.6
DDX21	GRAPL	ETV6		RBBP4	RP3-370M22.8
DDX28	GRASP	ETV7		RBBP5	RP3-375P9.2
DDX39B	GRHL2	EVC		RBBP8	RP3-394A18.1
DDX3X	GRIK1	EVI5		RBBP9	RP3-395M20.8
DDX3Y	GRIK4	EVI5L		RBFA	RP4-592A1.2
DDX41	GRIK5	EWSR1		RBFOX3	RP4-604A21.1
DDX46	GRIN1	EXD2		RBL1	RP4-640H8.2
DDX47	GRIN2B	EXOC2		RBM10	RP4-669L17.10
DDX5	GRIN2C	EXOC3		RBM12B	RP4-717I23.2
DDX50	GRIPAP1	EXOC5		RBM19	RP4-765C7.2
DDX51	GRK2	EXOC6B		RBM22	RP4-785G19.2
DDX58	GRK6	EXOC8		RBM3	RP5-1056L3.3
DDX6	GRK7	EXOSC3		RBM33	RP5-1198O20.4
DEC1	GRPEL1	EXPH5		RBM41	RP5-827C21.1
DEF6	GS1-124K5.11	EXT1		RBM47	RP5-928E24.2
DEF8	GS1-124K5.4	EXT2		RBP1	RP9P
DEFA4	GS1-24F4.2	EXTL2		RBP4	RPAP2
DEFA6	GSC2	EZH1		RCAN3	RPAP3
DEGS1	GSG2	EZH2		RCN2	RPE
DEK	GSN	EZR		RCOR1	RPL10AP2
DENND1B	GSN-AS1	F2RL1		RDH10	RPL10P15
DENND1C	GSPT1	F2RL2		RDH11	RPL12P12
DENND2A	GSTA1	F3		REEP3	RPL12P35
DENND4C	GSTO2	FAAH		REEP5	RPL12P42
DENND5A	GSTP1	FAAP20		REPS1	RPL13P12
DENND6B	GSX1	FAAP24		RERG	RPL14
DEPDC1	GTDC1	FABP4		REV3L	RPL15P14
DERA	GTF2H1	FADS2		RFC1	RPL15P20
DERL1	GTF2IP20	FADS3		RFC2	RPL17P33
DERL2	GTF2IRD2	FAF2		RFC5	RPL17P34
DES	GTF3C3	FAH		RFT1	RPL17P36
DESI1	GTF3C5	FAIM		RFX6	RPL17P43
DESI2	GTPBP10	FAM102A		RGAG4	RPL21P1
DFNA5	GUCA1A	FAM102B		RGP1	RPL21P131
DGCR14	GULP1	FAM104B		RGPD6	RPL21P39
DGCR2	GUSB	FAM105A		RGS11	RPL21P7
DGCR6L	GUSBP1	FAM107A		RGS2	RPL22
DGCR8	GUSBP11	FAM107B		RGS9	RPL23AP18
DGKA	GUSBP2	FAM109A		RHBDD1	RPL23AP59
DGKI	GUSBP3	FAM114A2		RHBDD2	RPL26P6
DGUOK	GUSBP4	FAM117A		RHBDF2	RPL31P61
DHCR7	GUSBP9	FAM117B		RHOQ	RPL35
DHDDS	GYG2	FAM120A		RIMS2	RPL36AP41
DHODH	GYPA	FAM120C		RIOK2	RPL36AP45
DHPS	GYPC	FAM124A		RIOK3	RPL37AP1
DHRS12	H2AFB1	FAM126A		RIPK1	RPL37P2
DHRS2	H2AFB2	FAM126B		RMDN1	RPL41P2
DHRS7	H2AFB3	FAM127A		RNASEH1	RPL41P5
DHRS7B	H2BFM	FAM129A		RNF10	RPL5P17
DHX15	H2BFXP	FAM129B		RNF103	RPL5P34
DHX16	H6PD	FAM131A		RNF114	RPL5P4
DHX29	HABP4	FAM131C		RNF14	RPL7A
DHX30	HACD4	FAM133A		RNF141	RPL7AP30
DHX32	HADH	FAM133B		RNF157	RPL7AP50
DHX34	HAGLR	FAM133DP		RNF167	RPL7P8
DHX35	HAGLROS	FAM134B		RNF168	RPLP1P6
DHX40	HAND2-AS1	FAM134C		RNF170	RPLP2
DHX58	HAUS5	FAM135A		RNF180	RPN2
DHX8	HAUS7	FAM13C		RNF181	RPP14
DHX9	HAUS8	FAM156A		RNF185	RPPH1
DIAPH1	HBB	FAM156B		RNF217	RPS12
DIAPH2	HCFC1	FAM160A1		RNF220	RPS12P23
DICER1	HCFC1R1	FAM161B		RNF7	RPS14P8
DIDO1	HDAC10	FAM162A		RNFT2	RPS15
DIEXF	HDAC5	FAM162B		RNH1	RPS15AP12
DIMT1	HDAC9	FAM167A		RNMT	RPS15AP24
DIP2A	HDX	FAM168B		RNPC3	RPS15AP38
DIRAS3	HEATR1	FAM169A		RNPS1	RPS19P1
DISC1	HEATR4	FAM171A1		ROBO1	RPS20P14
DKC1	HECA	FAM171B		RP1-79C4.1	RPS20P35
DKFZP434A062	HECTD1	FAM173B		RP11-101E14.2	RPS26P3
DKKL1	HELQ	FAM174A		RP11-1038A11.2	RPS26P47
DLAT	HELZ2	FAM175A		RP11-1094M14.11	RPS26P6
DLD	HERC4	FAM179B		RP11-111M22.3	RPS26P8
DLEC1	HES4	FAM181B		RP11-131K5.2	RPS27AP1
DLEU2	HES5	FAM184A		RP11-159D12.2	RPS27P29
DLEU2L	HEXDC	FAM189A2		RP11-169D4.1	RPS28P7
DLG1	HEY2	FAM192A		RP11-227G15.9	RPS29P16
DLG4	HFE	FAM193B		RP11-266K4.9	RPS29P3
DLG5	HFE2	FAM199X		RP11-266O8.1	RPS29P5
DLGAP1	HGF	FAM200A		RP11-286N22.8	RPS2P55
DLGAP2	HGS	FAM200B		RP11-317N12.1	RPS3AP49
DLGAP4	HGSNAT	FAM212B		RP11-368I23.2	RPS4XP6
DLK1	HHLA3	FAM216A		RP11-370F5.4	RPS5
DLK2	HIKESHI	FAM219B		RP11-379B18.5	RPS6KA5
DLX2	HILPDA	FAM221A		RP11-384F7.2	RPS6P25
DLX4	HINT2	FAM222A		RP11-44N12.2	RPS7
DLX5	HIST1H1B	FAM222B		RP11-466L17.1	RPS7P4
DLX6	HIST1H2AD	FAM226A		RP11-469M7.1	RPSAP19
DMC1	HIST1H2AI	FAM226B		RP11-531A24.3	RPSAP29
DMD	HIST1H2AK	FAM228B		RP11-538D16.2	RPSAP54
DMP1	HIST1H2BB	FAM229B		RP11-553L6.5	RPSAP61
DMPK	HIST1H2BC	FAM234A		RP11-66B24.2	RPSAP9
DMWD	HIST1H2BD	FAM24B		RP11-691G17.1	RPTOR
DMXL1	HIST1H2BE	FAM3C		RP11-805I24.1	RRNAD1
DMXL2	HIST1H2BF	FAM43A		RP11-867G23.8	RRP1B
DNAAF1	HIST1H2BG	FAM45A		RP11-98L5.2	RTKN
DNAAF2	HIST1H2BI	FAM45BP		RP4-594I10.3	RTL1
DNAH17	HIST1H2BK	FAM46A		RP4-737E23.2	RTN3P1
DNAH2	HIST1H2BN	FAM46C		RP6-65G23.3	RUBCN
DNAH9	HIST1H3A	FAM47E		RPA3	RUNX1T1
DNAI1	HIST1H3B	FAM47E-STBD1		RPAP1	RWDD4
DNAI2	HIST1H3C	FAM49B		RPGRIP1L	RWDD4P2
DNAJA1	HIST1H3D	FAM50B		RPL10	S100A11
DNAJA2	HIST1H3E	FAM53B		RPL10A	S100A6
DNAJA3	HIST1H3F	FAM58A		RPL12	S1PR2
DNAJA4	HIST1H3G	FAM60A		RPL13A	SACM1L
DNAJB12	HIST1H3H	FAM63A		RPL14	SAMD1
DNAJB14	HIST1H3I	FAM63B		RPL15	SAMD12
DNAJB5	HIST1H3J	FAM69B		RPL17	SARDH
DNAJB6	HIST1H4A	FAM76A		RPL17-C18orf32	SARS
DNAJB9	HIST1H4B	FAM76B		RPL18	SARS2
DNAJC10	HIST1H4C	FAM78B		RPL18A	SASH1
DNAJC12	HIST1H4D	FAM81B		RPL19	SAT1
DNAJC16	HIST1H4E	FAM83B		RPL23	SATB1-AS1
DNAJC28	HIST1H4F	FAM84B		RPL24	SATB2
DNAJC4	HIST1H4G	FAM87A		RPL29	SBDS
DNAJC6	HIST1H4H	FAM87B		RPL3	SBNO2
DNAJC7	HIST1H4I	FAM89A		RPL30	SCAI
DNAJC8	HIST1H4J	FAM89B		RPL32	SCAMP1-AS1
DNAJC9	HIST1H4K	FAM92A1		RPL34	SCARB2
DNASE1L2	HIST1H4L	FAM98C		RPL35	SCFD2
DNASE1L3	HIST2H2AA3	FAN1		RPL35A	SCG2
DNASE2	HIST2H2AA4	FANCF		RPL36	SCGB2A1
DND1	HIST2H4A	FANCI		RPL37	SCIN
DNLZ	HIST2H4B	FANCL		RPL5	SCN11A
DNM1	HIST3H2A	FAR1		RPL6	SCN3A
DNM1L	HIST4H4	FAR2P2		RPL7	SCN3B
DNMT1	HIVEP3	FAR2P3		RPL7A	SCN9A
DNMT3A	HLA-A	FARP1		RPL8	SCRIB
DNMT3L	HLA-B	FARP2		RPL9	SCRN1
DNPEP	HLA-C	FARSB		RPLP1	SDCBP2-AS1
DNPH1	HLA-DOA	FAS		RPN1	SDCCAG3
DNTT	HLA-DRB1	FASTKD1		RPRD1A	SDE2
DOC2A	HLA-DRB2	FASTKD2		RPS10	SDF2L1
DOC2B	HLA-DRB3	FASTKD3		RPS14	SDHD
DOCK10	HLA-DRB4	FAT1		RPS15	SEC61A2
DOCK5	HLA-DRB5	FAXC		RPS15A	SEMA3G
DOCK6	HLA-F	FBLIM1		RPS18	SEMA4B
DOCK9	HLA-F-AS1	FBLL1		RPS19	SEPHS2
DOHH	HLA-G	FBLN5		RPS19BP1	SEPT10
DOK1	HLA-H	FBLN7		RPS20	SEPT3
DOK2	HLA-J	FBXL14		RPS23	SEPT7P8
DOK4	HLF	FBXL15		RPS25	SEPT8
DOPEY1	HM13	FBXL16		RPS26	SERBP1P1
DPEP3	HMCES	FBXL17		RPS27	SERBP1P5
DPF2	HMCN2	FBXL2		RPS27L	SERF1A
DPF3	HMGA1	FBXL20		RPS28	SERINC5
DPM1	HMGA2	FBXL3		RPS29	SERPINA1
DPP6	HMGB3P30	FBXO10		RPS3	SERPINE2
DPP8	HMGCR	FBXO16		RPS3A	SERPINI1
DPY19L1	HMGN5	FBXO17		RPS4X	SERTAD1
DPY19L4	HMMR	FBXO22		RPS6	SERTAD3
DPY30	HN1	FBXO28		RPS6KB1	SERTAD4-AS1
DPYSL2	HN1L	FBXO3		RPS7	SESTD1
DPYSL4	HNF1A	FBXO31		RPS9	SET
DR1	HNF1B	FBXO32		RPSA	SETD4
DRD1	HNF4A	FBXO34		RPUSD3	SETD7
DRD2	HNF4A-AS1	FBXO41		RRAGB	SETDB2
DRD4	HNF4G	FBXO42		RRAGC	SEZ6L
DRD5	HNMT	FBXO44		RRAGD	SF3B4
DRG1	HNRNPA0	FBXO46		RREB1	SFI1
DRG2	HNRNPD	FBXO7		RRM1	SFMBT1
DRICH1	HNRNPU	FBXO9		RSF1	SFMBT2
DRP2	HOPX	FBXW11		RSL24D1	SFT2D1
DSC1	HOXA-AS2	FBXW4		RSPH3	SFTPA2
DSC3	HOXA9	FCGR2A		RSU1	SFXN2
DSCAM	HOXB13	FCHO2		RTFDC1	SFXN5
DSCC1	HOXB3	FCHSD2		RTN4	SGIP1
DSCR3	HOXB7	FDFT1		RUFY2	SGK3
DSCR4	HOXC10	FDPSP2		RUNDC1	SGMS1
DSE	HOXC4	FDX1L		RUVBL2	SGPP2
DSG2	HOXD1	FDXACB1		RWDD4	SGSM2
DST	HOXD10	FEM1B		RYK	SH2B1
DSTN	HPGD	FEM1C		S100PBP	SH3BGR
DSTYK	HPRT1	FER		SAE1	SH3BGRL
DTNA	HPS1	FERMT1		SAMD11	SH3BGRL2
DTNB	HPS6	FERMT2		SAMD3	SH3BP4
DTWD1	HPSE	FEZ2		SAMD4A	SH3RF1
DTX2	HPX	FFAR1		SAMD8	SHANK3
DTX2P1-UPK3BP1-PMS2P11	HPYR1	FFAR4		SAR1A	SHB
DTX3	HRAS	FGA		SARS	SHF
DTX4	HRASLS	FGD2		SAT1	SHISA5
DUOX1	HRASLS2	FGD4		SBF2	SHISA7
DUS2	HRES1	FGD6		SCAF11	SIDT2
DUS4L	HRH2	FGF12		SCD	SIN3A
DUSP11	HRH3	FGF13		SCG2	SIRT5
DUSP12	HS3ST5	FGF14		SCG3	SIX3
DUSP13	HS6ST2	FGF14-AS2		SCLT1	SKAP2
DUSP14	HSBP1L1	FGF2		SCLY	SKP1P1
DUSP21	HSD11B1L	FGF7P3		SCN11A	SLAIN1
DUSP7	HSD11B2	FGF9		SCN3B	SLC10A7
DUSP9	HSD17B12	FGFR1OP		SCN9A	SLC12A5
DUX1	HSD17B4	FGFR2		SCOC	SLC12A8
DUX3	HSPA12B	FGFRL1		SCPEP1	SLC16A12
DUX4	HSPB8	FGG		SCRN1	SLC16A9
DUX4L1	HSPD1	FGGY		SDAD1	SLC18A2
DUX4L2	HSPH1	FGL1		SDCCAG8	SLC1A3
DUX4L24	HTATSF1	FH		SDE2	SLC22A15
DUX4L3	HTR3A	FHL1		SDHAF2	SLC22A2
DUX4L4	HTR7	FHL3		SDK1	SLC22A4
DUX4L5	HTRA2	FIBP		SEC11A	SLC25A13
DUX4L6	HUWE1	FICD		SEC13	SLC25A26
DUX4L7	HVCN1	FIG4		SEC16A	SLC25A28
DUX4L8	HYI-AS1	FIGN		SEC22A	SLC25A29
DUX5	IAPP	FIP1L1		SEC23B	SLC25A4
DVL1	IARS	FITM2		SEC63	SLC25A43
DVL2	IBTK	FKBP1A		SECISBP2	SLC25A45
DVL3	ICAM5	FKBP1B		SEL1L	SLC26A11
DXO	ICE2	FKBP2		SELK	SLC27A4
DYNC1I1	ICK	FKBP3		SELM	SLC29A4
DYNC1I2	ID2-AS1	FKBP9		SEMA4C	SLC2A1
DYNC1LI1	IDH2	FLCN		SEMA5A	SLC30A8
DYNC1LI2	IDI1	FLJ10038		SEPHS1	SLC35B1
DYNC2LI1	IDI2-AS1	FLJ30064		SEPHS2	SLC35B4
DYNLT3	IER5L	FLJ31356		SEPN1	SLC35C2
DYRK1A	IFFO1	FLJ37453		SEPT6	SLC35D1
DYRK1B	IFFO2	FLJ42627		SEPW1	SLC35E3
DYRK2	IFI16	FLNA		SERF1A	SLC36A2
DYSF	IFI27L1	FLOT1		SERF1B	SLC38A4
DYX1C1-CCPG1	IFI30	FLRT2		SERF2	SLC39A13
DZIP3	IFIH1	FLRT3		SERGEF	SLC39A14
E2F1	IFIT2	FLT1		SERP1	SLC3A1
E2F3	IFNA1	FLT3		SERPINB6	SLC40A1
E2F4	IFNA10	FLVCR1		SERPINB9	SLC43A2
E2F5	IFNA13	FLYWCH1		SESTD1	SLC4A8
E2F6	IFNA17	FMC1		SETD4	SLC52A2
EAPP	IFNA21	FMN2		SETD8	SLC7A3
EBAG9	IFNA4	FMNL2		SETDB1	SLC7A4
EBF2	IFNA6	FNBP1L		SETDB2	SLC7A5
EBI3	IFNA7	FNDC3B		SETX	SLC8A2
EBLN2	IFNA8	FNDC5		SEZ6L	SLC9A8
EBNA1BP2	IFNAR2	FNIP1		SF3B1	SLCO2B1
EBP	IFRD1	FNIP2		SF3B3	SLCO4A1
ECE1	IFT140	FNTB		SFMBT1	SLF1
ECEL1	IFT57	FOCAD		SFPQ	SLF2
ECHDC3	IFT80	FOSL2		SFR1	SMAD1
ECI2	IGDCC3	FOXA1		SFXN5	SMAD3
ECM1	IGF1R	FOXA2		SGSM1	SMAD5
ECT2	IGF2BP2	FOXC1		SH2B1	SMAP2
EDA	IGFBP1	FOXH1		SH2D3A	SMARCA2
EDA2R	IGFBP3	FOXK1		SH3BP2	SMARCAL1
EDC4	IGFBP5	FOXK2		SH3GL2	SMARCB1
EDDM3A	IGFLR1	FOXM1		SH3GLB1	SMARCD2
EDDM3B	IGH	FOXN3		SHC1	SMCO4
EDEM1	IGHA1	FOXO3		SHPRH	SMG7
EDEM3	IGHA2	FOXO3B		SIAE	SMG8
EDF1	IGHD	FOXO4		SIAH1	SMIM12
EDN3	IGHG1	FOXO6		SIDT2	SMIM13
EDNRA	IGHG3	FOXP1		SIK2	SMIM20
EDRF1	IGHG4	FOXP2		SIM1	SMIM22
EED	IGHM	FOXP4		SIN3B	SMIM4
EEF1A1	IGHV3-75	FOXP4-AS1		SIRT2	SMN1
EEF1B2	IGHV4-31	FOXQ1		SIRT5	SMN2
EEF1D	IGK	FOXRED1		SIVA1	SMOC1
EEF1E1	IGK///IGKC	FPGS		SKIL	SMPD1
EEF1G	IGKV3-20	FRA10AC1		SLC11A2	SMPDL3B
EEF2	IGKV3D-11	FRAT2		SLC12A2	SMURF2
EFCAB14	IGKV3D-15	FRG1JP		SLC12A9	SMYD3
EFCAB2	IGKV4-1	FRMD4A		SLC13A5	SMYD4
EFCC1	IGL	FRMD5		SLC14A2	SNAP23
EFEMP1	IGLC1	FRMD6		SLC15A4	SNHG10
EFEMP2	IGLJ3	FRMD8		SLC16A12	SNHG16
EFHC1	IGLL5	FRY		SLC16A9	SNHG25
EFHC2	IGLV2-11	FRZB		SLC25A1	SNHG3
EFL1	IGLV2-18	FSCN1		SLC25A14	SNORA53
EFNA1	IGLV2-23	FSTL1		SLC25A26	SNORD104
EFNA2	IGSF11	FSTL3		SLC25A3	SNORD3A
EFNA3	IGSF9B	FSTL4		SLC25A32	SNRNP35
EFNA4	IKBKAP	FTCD		SLC25A39	SNRPA1
EFNB1	IKZF4	FTL		SLC25A40	SNRPD1
EFNB2	IL10RB-AS1	FTX		SLC25A44	SNRPF
EFNB3	IL11	FUBP1		SLC25A46	SNRPFP1
EFR3A	IL12RB1	FUCA1		SLC25A5	SNTA1
EFR3B	IL13RA2	FUNDC2		SLC25A51	SNX12
EFS	IL15	FUT4		SLC25A53	SOCS4
EGFL6	IL17A	FXR1		SLC25A6	SOCS5
EGFL7	IL17RA	FXR2		SLC29A1	SOCS7
EGFL8	IL17RD	FXYD2		SLC2A2	SOD2
EGFR	IL17RE	FXYD6		SLC30A4	SOHLH2
EGOT	IL18BP	FXYD6-FXYD2		SLC30A7	SORD2P
EGR1	IL1A	FYCO1		SLC31A1	SOWAHC
EGR4	IL20RB	FYN		SLC33A1	SOX13
EHBP1	IL27	FZD3		SLC35A1	SOX4
EHD1	IL31RA	FZD5		SLC35A3	SPAG9
EHD2	IL6R	FZR1		SLC35B1	SPATA1
EHD3	IL6ST	G0S2		SLC35D1	SPATA22
EHMT1	ILDR1	G3BP1		SLC35E1	SPATA33
EHMT2	ILDR2	G3BP2		SLC35F3	SPATC1L
EID1	ILF3	G6PC2		SLC35F6	SPATS2L
EIF1	IMPG2	GAB1		SLC37A3	SPDYE18
EIF1AX	INA	GAB2		SLC38A4	SPDYE6
EIF1B	ING1	GAB3		SLC38A6	SPECC1
EIF2AK1	ING4	GABARAPL1		SLC39A11	SPEG
EIF2AK2	INHBB	GABBR1		SLC39A14	SPIDR
EIF2AK3	INIP	GABPA		SLC39A4	SPIN4
EIF2B1	INMT	GABPB1		SLC39A6	SPINK1
EIF2B2	INO80D	GABRB3		SLC39A7	SPINT2
EIF2S1	INPP4A	GABRE		SLC41A1	SPOPL
EIF2S2	INPP5D	GAD1		SLC44A1	SPPL2A
EIF3A	INPP5J	GAD2		SLC4A1AP	SPRYD3
EIF3C	INPPL1	GADD45B		SLC4A8	SPTBN2
EIF3CL	INSR	GALK2		SLC5A5	SPTY2D1
EIF3D	INTS1	GALNS		SLC7A2	SPTY2D1-AS1
EIF3E	INTS3	GALNT1		SLC7A5	SQSTM1
EIF3F	INTS4	GALNT14		SLC9A8	SRD5A3
EIF3H	INTS6	GALNT2		SLMO2	SRFBP1
EIF3I	IPCEF1	GALNT3		SLTM	SRGAP2
EIF3J	IQCA1	GALNT4		SLX4IP	SRGAP2C
EIF3M	IQCE	GALNT7		SMAD1	SRGAP3
EIF4A1	IQCF1	GALNT8		SMAD9	SRP19
EIF4A3	IQCJ-SCHIP1-AS1	GALT		SMAP2	SRP68
EIF4B	IQGAP2	GAMT		SMARCA4	SRP9P1
EIF4E	IQSEC1	GAN		SMARCE1	SRRM1
[truncated: 5,916 more rows]
